# Supplementary material for: Genome-wide characterization and analysis of rice DUF247 gene family
Source: BMC Genomics. 2024 Jun 18;25:613. doi: 10.1186/s12864-024-10515-8 (PMC11184719; doi:10.1186/s12864-024-10515-8)
Supplement: Supplementary file 1 — Supplementary Material 1 [file 12864_2024_10515_MOESM1_ESM.xlsx]

## Sheet: Sheet1
Supplemetary Table 1 Primers for quantative reverse transcriptive PCR
Gene	Primer name	Primer sequences
LOC_Os01g21670	Forward primer	CTCCAGGACTGCATCGACAG
	Reverse primer	TCGAGGAGGAGCATTTCGAC
LOC_Os03g19700	Forward primer	GGTTGCTTCCTGCTCGAGTT
	Reverse primer	AGGAGGACGTCGTGGTACAT
LOC_Os08g26820	Forward primer	TGGCGAAAGAACTGAGGGTC
	Reverse primer	TGGACTCACCAACCTTGTCG
LOC_Os08g26840	Forward primer	ACATGCACTTCACGCCTACA
	Reverse primer	GTTACGCCGGCGAAGTAGTA
LOC_Os09g13410	Forward primer	GGATCAAGATCAACGCACGC
	Reverse primer	ATTCGAGTAGCCCTGGTCCT
LOC_Os05g04060	Forward primer	CATCATCGAGCACCTCGTCA
	Reverse primer	GAACGGGATCTGGTTCTCGG
LOC_Os08g26850	Forward primer	CTCGACGCATGCTACATCCT
	Reverse primer	GGATGCTCTCCTCCTCTCCA
LOC_Os03g50885 (actin)	Forward primer	TGCTATGTACGTCGCCATCCAG
	Reverse primer	AATGAGTAACCACGCTCCGTCA
