# Supplementary material for: Genome-wide characterization and analysis of rice DUF247 gene family
Source: BMC Genomics. 2024 Jun 18;25:613. doi: 10.1186/s12864-024-10515-8 (PMC11184719; doi:10.1186/s12864-024-10515-8)
Supplement: Supplementary file 2 — Supplementary Material 2 [file 12864_2024_10515_MOESM2_ESM.xls]

## Sheet: Sheet1
Supplementary Table 2.the detailed information of DUF247 domain containing in the 69 candidates
Clade	Gene ID	start	end	E-value	pep length (aa)	domain length(aa)	domain accounts (%)
Clade A	LOC_Os01g21710	57	450	1.7e-116	536	393	73.3209
	LOC_Os01g21670	18	427	1.3e-103	455	409	89.8901
	LOC_Os01g21650	72	477	3.4e-103	495	405	81.8182
	LOC_Os09g36870	37	455	8.6e-99	472	418	88.5593
	LOC_Os12g32900	9	412	3.9e-93	427	403	94.3794
	LOC_Os12g32920	148	561	7.6e-87	578	413	71.4533
	LOC_Os12g32880	6	410	1e-86	426	404	94.8357
	LOC_Os03g19700	32	420	4.7e-83	420	388	92.381
	LOC_Os08g42570	80	478	5.3e-100	494	398	80.5668
	LOC_Os02g15430	33	312	2.8e-63	710	279	39.2958
	LOC_Os02g15500	21	419	1.7e-105	436	398	91.2844
	LOC_Os01g38190	28	420	3e-109	435	392	90.1149
	LOC_Os01g38120	36	406	8.5e-103	419	370	88.3055
	LOC_Os05g15230	66	466	1e-105	480	400	83.3333
Clade B	LOC_Os03g06730	49	464	3.2e-73	469	415	88.4861
	LOC_Os06g33350	146	583	2.9e-95	601	437	72.7121
	LOC_Os01g38430	24	420	1.2e-51	422	396	93.8389
	LOC_Os05g04020	49	546	1.4e-75	558	497	89.0681
	LOC_Os05g03972	66	530	1.4e-84	542	464	85.6089
	LOC_Os05g04060	62	513	2.5e-79	527	451	85.5787
	LOC_Os01g19610	53	495	7.2e-87	515	442	85.8252
	LOC_Os09g09550	115	532	1.1e-66	556	417	75
	LOC_Os09g08160	150	560	7.4e-64	577	410	71.0572
	LOC_Os01g38380	29	397	1.9e-78	397	368	92.6952
	LOC_Os08g02730	42	446	3.6e-73	455	404	88.7912
	LOC_Os11g33950	5	163	7.4e-33	179	158	88.2682
	LOC_Os08g02820	35	392	8.4e-67	406	357	87.931
	LOC_Os08g02710	49	436	1.2e-71	451	387	85.8093
	LOC_Os03g39520	89	568	1.4e-87	582	479	82.3024
	LOC_Os06g08120	48	561	9.3e-103	586	513	87.5427
	LOC_Os06g06550	128	462	1.1e-34	468	334	71.3675
	LOC_Os08g07050	57	136	4.6e-15	136	79	58.0882
	LOC_Os08g07040	43	497	3.9e-71	527	454	86.148
	PRR	57	624	1.1e-88	654	567	86.6972
Clade C	LOC_Os08g30520	79	482	1.1e-94	502	403	80.2789
	LOC_Os09g12840	112	533	4.5e-100	546	421	77.1062
	LOC_Os04g55390	158	398	1.4e-58	414	240	57.971
	LOC_Os04g55370	24	317	4.6e-51	321	293	91.2773
	LOC_Os05g10900	43	537	2.9e-111	553	494	89.3309
	LOC_Os10g31170	117	509	6.9e-78	531	392	73.823
	LOC_Os10g31240	53	490	1.6e-92	505	437	86.5347
	LOC_Os08g26710	3	490	7e-63	507	487	96.0552
	LOC_Os08g26820	56	485	3.4e-104	502	429	85.4582
	LOC_Os08g26850	47	483	4.2e-93	498	436	87.5502
	LOC_Os08g26840	178	529	2.9e-81	546	351	89.99
	LOC_Os08g26840	45	185	8.8e-23	546	140
	LOC_Os09g12970	43	437	5.3e-80	456	394	86.4035
	LOC_Os09g13040	81	506	1.7e-74	522	425	81.4176
	LOC_Os09g13410	42	478	2.1e-98	494	436	88.2591
	LOC_Os09g13470	46	451	3.3e-97	467	405	86.7238
Clade D	LOC_Os04g42650	116	542	8.1e-119	559	426	76.2075
	LOC_Os11g33394	59	438	3.1e-102	454	379	83.4802
	LOC_Os11g33970	60	455	1.7e-104	471	395	83.8641
	LOC_Os08g25030	42	441	9.4e-98	452	399	88.2743
	LOC_Os12g29620	36	451	1.4e-104	481	415	86.2786
	LOC_Os12g29650	44	440	8.9e-111	458	396	86.4629
	LOC_Os11g34090	44	472	1.1e-111	502	428	85.259
	LOC_Os11g33430	278	394	3.2e-33	410	116	28.2927
	LOC_Os11g33942	33	224	9e-43	232	191	82.3276
	LOC_Os08g02750	26	264	1.4e-27	373	238	91.69
	LOC_Os08g02750	260	364	6.3e-13	373	104
	LOC_Os08g26220	12	228	7e-26	261	216	82.7586
	LOC_Os09g13250	10	179	5.2e-22	179	169	94.4134
	LOC_Os06g35860	21	131	2.3e-14	131	110	83.9695
	LOC_Os05g10920	2	272	2.1e-62	286	270	94.4056
	LOC_Os11g33440	146	247	2.7e-32	281	101	35.9431
	LOC_Os06g08760	1	61	4.7e-12	75	60	80
	LOC_Os11g33450	1	253	2.8e-63	268	252	94.0299
	LOC_Os12g13370	19	88	9e-11	157	69	43.949
	LOC_Os08g04530	76	142	2.7e-11	183	66	36.0656
	LOC_Os07g47520	44	215	6.2e-11	232	171	73.7069
