# Supplementary material for: Genome-wide characterization and analysis of rice DUF247 gene family
Source: BMC Genomics. 2024 Jun 18;25:613. doi: 10.1186/s12864-024-10515-8 (PMC11184719; doi:10.1186/s12864-024-10515-8)
Supplement: Supplementary file 3 — Supplementary Material 3 [file 12864_2024_10515_MOESM3_ESM.xlsx]

## Sheet: Supp. Table 3
Supplementary Table 3. The information of characterization of DUF247 members in rice
MSU Locus	Sequence	Start	End	sense(+)/reverse(-)	chr	PI	MW	Protein locus
LOC_Os01g19610	MEHTNLPSHGAQAAEAEALAAAADLEQGLTRHLMEYHQSEASSDESARQRPRVGRVPPHVRNLDGGAEAYTPKFVSIGPIHHADATLRRHSHDLKVAYLHALIARRTPDPIDEVAVLAALIGYKAGVAAVEDRARRFYKEPVDEHLTAEAFVDLLVLDAAFLLEHMLNLATGYEDPLLHRTHWAPSQLHSDLIRFENQVPFFVVAELLALSPLHRDPELEACRSGRRDFLRSIGVHCLLRKDDEELKTLPPSDDIHHLLHLYSLSLTEARLRRPHAHAGLGATAWRALWKLPIVTLMPFAYLLCSGGADDGKGEEEDEAAAVKLPNIPSATDLQRVGIKFKRAPRKPDGGFLDVRLEDGDTLVIPMVNIEQFTAPQLQNLIALEQATPELPDDCSCYAF…	11109804	11113543	-	Chr1	5.85	57524.7	Cell membrane. Nucleus.
LOC_Os01g21650	MKETNLTTVVLGSSKRKVATTVPRANEGSYVEEADPRRLTTTTTTKTDTVRVNIEKMLEQLSRPARLDGYSIYRVPASVRDSVDNKHYEPRLVSIGPYHRSKHHLRAMEDRKRLYLLRFLHDQHDDDDGSGRRDGLLQDCVGRVRKLEARARACYFESPATGDGEDDDDMFVEMLLLDGCFVVQLFIQWFCGATDPVFDVGWNLPLLHTDLLMLENQIPYFVLLALYDAYSHDPNRPPSARPKPSLTTIITSYFSEKEGRQPATTTATEDAIDHLLHLYHSTFVMPPPDHLPAPVQADCGGKLPRTIRCAKELTMHGVKFVRKPETTNVLDVTFCRDTGVFQIPRVAIEDSTCIRYMNLVAFEQCRGEAAVAEKHLTSYVVLMDYLINTAEDVVILDRA…	12129594	12133198	-	Chr1	6.26	56732.8	Cell membrane.
LOC_Os01g21670	MLEHLTTPAARLGDGYSIYRVPANVDRKHYEPRLVSVGPYHRSKHHLSAMEDRKRLYLLRFLDDGGESGHRRGLLLQDCIDRVRELEPRARACYFESPATGDDGEDDDGDMFVEMLLLDGCFVVQFFIQWFSGVADPIFNVGWNLPLLHTDLLMLENQIPYFILLALYDAYTHDGDGDLDRPARRPKPSLTSIITAYFSQKEGRQPAATETAQLQEEDDIDHLLHLYHSTFVKPPDHLPARRHRHGGGGSRPPRTIRCAKELAMHGVRFVPKVGTSNILDVAFHDGVFEIPRVAVDDSTCTRFMNLAAFEQCRGGDAETPAAGKHLTSYVVLMDYLINTAEDVVILERADVMENNLANEEAAAAFFNQLRVCSYIDYDDHYLAPVYRDVDAFCRRKWPK…	12157455	12161768	-	Chr1	5.84	50765.7	Cell membrane.
LOC_Os01g21710	MSLSKKVCQQSRILERIAQLNWPIMPRGASTRDVCIDINHGLSNISTTLSLNRKCSVYRIPAHVRELDKAYYEPRMVSIGPYHRKEKHLQAMEEHKWRYLRDFLSRGLVNETADHRMRRYTDMIRRLEPEVRECYFESTDLDSTEFVAMLLLDASFIIEFFVKWFSGEDDPLFSVSWSLPLLLNDMLMLENQIPFFVIERLYDISTFDPDRPEDAQPKPSLIGIITDYLRGIEDAEVRHDRENVHHMLHLYHCCFVQPLELPRNANEEGGNANNIGNPFLFLPKMIPCATQLREFGVHIKKNKHARSMFDISFRNGTLEIPRVAIEEMTRSRYMNLIAFEQCHDNGKYLTSYAVFMAYLINTAQDAILLQRYDVIDNKLANEEEAAKFFSQLHACSYIN…	12184857	12186827	+	Chr1	7.61	62985.6	Cell membrane.
LOC_Os01g38120	MICQPVAVASLEASVEATLDAISGDQWRARLQPFTIFRVPAYVRDGNRTAYEPRLVSIGPYHHGGAALRAMEDHKWRYLHDLLSRRAGDGAAAVVTASALVAEMRTLEPRARACYSERPVGMDSSDDFVRMLLLDGFFILEFFFKWHTKEADSLCDVGWGLTLVAADLLLMENQIPFFVLERLYEAVAGMQPDKESLFNLLIEYISDEEPIRRPSGDWDVHHLLHLYYECFVPKRPRPRLPESARKAPAAPTRTILRASELREAGVTLVRRSAARDREIDDMKRPLLVNLMAFEQTQAGEEPRLLTSYVALMGQLIVTARDVELLRRRGVLESLLADDEEAARFFSRLGEGAAMDFSRQAFAGLYEDVRGYCGSWWHRNRAALRRDYFGSPWSAISVVV…	21348036	21349674	-	Chr1	6.05	47379.3	Cell membrane.
LOC_Os01g38190	MARLEDMVEARLSVLRGVQSRTNQTFTIFRVPAFLRESSRTSYEPRLVSIGPYYHGAAALRAMEDHKWRYLHDLLSPQGPPEPNHRVPLPPLVSGLSASALVEKMRSLEAEARACYSEQPVDLSSDDFVQMLLLDGCFILEFFRKWRRNQPDVLCDVGWGLTFVISDLLLMENQLPFFVLKKLYVTAFGEQDGQAGNNLLQLLLQYIAGRQVPIRWPNGQVNHILHLYYESFVPQSQRTPQQEQSTTAPRVLPCAVEMSEAGVTFAVRRNSDNGYDVVFDSLRGVMEIPTILIDDAKTPLLANLIAFEQSLGNDEAILLSSYVALMGQLIVTARDVALLRRRGVLENMLANDDDAARFFNHLGDCGAVNHDSHAFVGLYKDVDRYCGTWWRRKTAALRR…	21392229	21393771	-	Chr1	6.17	49056.3	Cell membrane.
LOC_Os01g38380	MESSSKVREVVADLEKISLFPEGGFKPLIHKIPALLRNMENAGSLFDPDVVAIGPCHHDNPDLQGMKNIKKMAAKEFCSKSEHKVSAFYLTVQKVSGQASKCYPTSIDLNDFTDMMFYDGCFLLQFIKSTADRRARSPWTDLIRRMGLWDSIARDVLLLENQIPWVVLEALMSLKHVSVDRFIAYIISWFDEQMVRPQVQLDKYRPSHLLDLVRHFQIGSRPTKVEPISEPRLAISAIKLAENGIHFEPSETTRFGDITVVKKRFLFGKISLPPLFLGRRTMCWLANMVAFERTKAGRCDCGVGSYMHIIAGLMNSEEDVRELRTKGILYPVFSDKQTLKFFKSITQHVPYGYDYMRIRTGIDDYHRQRKLAVTLHRFLYNNFRFFLMAGSVIGILW*	21555564	21556757	-	Chr1	9.23	45701.3	Cell membrane. Chloroplast.
LOC_Os01g38430	MCGRVALMRPSCESGEASIGDEEKGWIWKSGRDATRTLEMEETKWTYMYNLIRRAHRDEDVQIKVTEYLRCIERSSSTIWQRYGRQEDKNLNTKEMVEVMVLDGLFIIEVLIRHWINNGKIKTDQSVYPEAEGPQVPPKVKLEPHALRLDLVILSNQIPFFVLEDLFTMTPRVPELRDTKLKVLILYYLFGSVGDGELVCDESSVYHILHLVYKYLTFSKEQALPETPVPRLSLVGRAMNMLKKKRIDLYAFCKRTFSRSSTKPVNWLSWKEIPPLKELVRVGVRLKQAETYRFTEVKFKDGKLEIPAFTCRLYDARLLANLVFLEMCGWWPREERLFCSYVMFMAELISDKKDFALLFKKGIVHGNSYKENFGDLFMDSIVKLAEVGQGSINVPHFSD…	21603411	21605345	-	Chr1	8.74	49325.4	Cell membrane.
LOC_Os02g15430	MEQTEPIPPKDSLETAVEQKLFPAHDDGSSFTIFRVPAHIREENKKLYEPQLVSIGPYYRGRDALRAMEQHKLRLLRHFLQRAATVPLSDFVRAVRAVERRARCCYSERTSVFDGYFILEFFFKWNRGEPDPLCDVGWGLTLLHSDLLLLENQIPFFVLERLFDTFFRGAVTQDNLVKILLIQLKLNGTVVPRQPLRPEFTGQFDHLLHLLHDKFVPKLEELELPAVTNGSPSPSPPRLLLIPCVSLLREAGVTFRKKRSPRDMFDVTFDRKRGVMELLRIEIHLANLTQLMNLIAFEQSRGTTRRDSGAADELQRAHVVAGQIGAGRLRAPAGAIWFVGILAIDDRFDLILRQIEEYEQRRMESKVTPTTCSTKCPNGGSPSTIERFIYINEGTTPTG…	8640326	8644850	-	Chr2	8.33	80025.4	Cell membrane. Chloroplast.
LOC_Os02g15500	METAIQRRLEQNDGESSSFTIFRVPAQVRHENRQHYEPRLVSIGPYYRGRDELRAMEQHKWRLLRHFLQRAATVPLSDFMRAVRAVEQRARCCYSERTAIFDDDDDDDGFAEMLLLDGCFILEFFFKLNCREPDALCDVGWGLPLLHSDLLLLENQIPFFVVETLFHAFFRGAVAQDMLVALLLLQLRPNGIVFPKLPSSCPAPAPTGKINHLLHLYHEGFVPKPHAPLATAPSRQEGASRRLPLVIPCVTMLREAGVRFVNKRSPRDMFDITFDSNKGVLELPPVAIDQASLPLLVNLVAFEQSRGHTGGAAAAPLTSYTVLLSSLVRTGDDVDELHRAGIVDNMLSNNDDAASGFFQRLGDCSTMNYDDHLFGALFAGVKRYHDASWHRHKARFLRD…	8679389	8680782	+	Chr2	6.37	49117.3	Cell membrane. Nucleus.
LOC_Os03g06730	MSSPEQPRGQNTRMRKMTASANGDTDETSGLTTPRSCEVPLCSSYENGITRIPEETRLRDPEAYHPKAVCIGPYFHSGRNSPSFRRMEQHKHWCVNRLLERSNHSLEPLVQAFLLRLSKTIKTKSFQQLYAKPVDMTEEGIGMMLLFDGCFILHFLLRHDPNKGAEHEYWTKLDAGLLDHEYETLQWERPWEWSLVAIDMLLLENQIPFVAVRILFDILKTEHDKAVDLTACARNMFNKYLPAGMCTSTRPIRCQDVRCLLQLLYRSLLPNPKLHSDLMKTPPKPPRTGIDPAKKLDTDGVRITRRQQWYWWPLSHFQEPFTFLDIVFSHGKVRIPQLEVSDASIQLLQNLIAFEKCYQGTTSHVANYAAFMDALNSDHHDTELLRKRSIFDVQFTPAQ…	3424904	3426962	+	Chr3	8.36	54230.4	Cell membrane.
LOC_Os03g19700	MEEDGGSDARVVESMQRLLDAVPPGADDPYTIFRLPAAVRERHRDLYEPKLVSVGPYYHGRDGLGAAQRHKWRLLRDFLSRQSDDKAGLGAYVRAARAVEADARQCYAEGFDDVGADEFAEMLVLDGCFLLEFFLRKSEGQLAAPGGAKWAWQHMYHDVLLLENQIPFFVVERLHGVAFAGDDDGAADRDALLDIFCKAFAGDLPSSRVIRPPSDKTIHHLLHLHYECNVRNPAADSDKARNGGDAANGGASSLAIWKQPPVPSPRSSDGAIKGRMTSMIPPAAKMEEAGVTFKRKATPRDVFDMSFRYGVLHMPAFVVDEGAKVLLANLVAFEQGGGRAARKLEGGNLATGFVALLGSLVNSRRDVEVLRRCGILHCMVTDEEAVAYFSHVVQYTTMD…	11081554	11083185	-	Chr3	6.06	46495.8	Cell membrane.
LOC_Os03g39520	MAIGFGPPVAGGVLRTCLVSLVTKLNKICMLISFLLHIILNQSSDPFNTIQQLMGICPNLQFDEAQWIIRIKRILDEEIEVHDSQPISIFDVPKPLLCTKPEAYTPQLVALGPYHHCREELRDMEMYKLSAARRAQRHLPGMSFQQLVAVFATLEFEIRAYYHRHLGLSNDALAWMMAIDVSFLLEFLQTFSQDSSQRAALQRIPSRMSHLVDPSRRTSSHTMVLHDVVMLENQIPLFLLLKATEMRGSSRATAESVLSSVLSGFFQEVSSLVATGSPCTDTTRHAHLLDFLYSNMAPCYVEGLDLDDATEQADDDDDDDQSKHHMKSTLRSLTDLLIKRVTKFLSVLVDLGVRIILKLLTRIPCLSMIAQQLNSQPTQGQQPIKDFQNNKSCVSPLLE…	21950474	21953062	-	Chr3	6.29	65325.8	Cell membrane. Nucleus.
LOC_Os04g42650	MVAVFNKDVLSWYLITVKLKETVDANLNKSAPPPGALPLWQALNRNLPLLTNGEAAGAGGDALPPRQEREREVKVQVQSPAHSPKPQDPEWVVAIRGKLAQARAEEAACPWARLSVYRVPKSLRDGDERAYMPQVVSIGPLHRGRRRLREMERHKWRALHHVLKRTGHDVTAYLDALRPMEERARACYDGRVAGMQGNELVECLVLDGTFVLELFRGAQDGGKGFGDDLGYSRHDPIFAMRGAMHAIRNDMILLENQIPLFVLDLLLGLQLGNPEQTGAVAGLAVRFFDPLMPTDEPLLRKDRSKLESSIGASPAAAAFEFDPLSGPMLHCLDVFRRSLLRAGLQPTPPPPARLWLKKWSGLRRVADKRRQQFVHCVSELREAGIRCRRRNTDRFWDIR…	25232433	25234689	-	Chr4	8.65	63237.7	Cell membrane. Peroxisome.
LOC_Os04g55370	MTQELDYYWSLGTDIDNGTESCLIYKVQQHIRDIDRFSYEPCIVSVGPYHHGSADLQSMEKVKWGYVDVIVKLNYDLAKYVEAALRWYPKAITDSDRPKDFHHLLHLCHIYFQPSQKLEEDHNYKFVPQYIHSFLSFGRKYFRINYYLENNRHDSSFQNEVDLAQGGDQLNRWRRAAQYLEAGIKFKKREYDKLKPHSLLDIWFSNGSMDIPCIVVDEYTGSLFRNLIAFEQTCPQFGDDFTAYIVFLSQLISMPEDVTLLIQRKIIVHQLDSDERVSDLFTMLSKDVVFDFNGNYYLKLCARLWKLTIKVSSIGGWHGSG*	32940861	32942283	-	Chr4	6	37713.8	Cell membrane.
LOC_Os04g55390	MVNSITREIDLYWSAVESDEGNKLCSIHKVPQHILEVDRNAYEPIILSIGPYHHGAPKLTAMEREKWKCLDFILKLNCELSLQDYIRAIHKLEKQARCYYSEEIPMEKMMFVRLLLLDSCFILVKVDRTVVAAMQLKEVPTDVTPGSIAVKDGLNSGQEVESNCPMQRRETEIAVHEIELTKSHFDHIESKIYLGQRYVGSNQKENEESRLLTRQKDCFQDEQLPIRWRQAVQYHEAGVQLKKRVYSIYEKHSLLDIKFSNGVLEVPCLTIDENTESLFKNLIAFEQMDSQYENYITAYIAFMSQLVSTSEDATLLTERGIIVHMLDNDDEVSAMFTRLSTHLIFGSDTYHYLQTLSYVLEDHYQSRLNRWMAWLWRNHFSNPWLALGVLAAVVVLLCT…	32948458	32950063	-	Chr4	5.61	48115.2	Cell membrane. Nucleus.
LOC_Os05g03972	MLRTYNKIHIMGNGDDTTTEMVFLDEAGQQQLPEVRVNIIHDDNDDGGDLPPSSLSFRWKTKKYRLWRVPEQVRAINKEEAYAPKFVSVGPYHRRHAGAGDRNRLCGEKLKKRYLHELLRDVEPDDHKHGGILQRCKSSLQEIVDDIRWFYAEEEYVREMKDEEMVRMLLHDGCFIIKHLYNFVQGYNEEELYATRWSPAQLRIDLGMLENQIPFFVLEEIFYHLTPRKLQRKITRDVGDDGMMITPQTFQRKTMMRQRKRHKLLVMAMWYMLKGWFVLPEDESDELYKLIADKEVHHLLHLLHLAHAHLVNVDDDKGAVLGLRRRDGSATNQQQQGHDKDDDDAKAKANIVSAAQLRGLGVKISKAPTKRGGILDVRLRNGLLSPVLEVPALTVDQGT…	1785136	1791282	-	Chr5	6.73	62557.5	Cell membrane. Chloroplast.
LOC_Os05g04020	MGEEAAEQQTPAPPSPPPASSWPKEVRVDVIDGGGASSASKQPSSSFRLWRVPKHVRDINKEAYGPKFACIGPYHRRRRRRGGGDRDAEEEEEEERRLRVEKLKERYLDELLTDVVGPPHVDDHRAKRDEILLLCTCRLGEMLDSVRRFYAEDQEYLRGMTDEEMVRMLLLDGCFIIKHIYNFAIGYDDPELYATRWSPAQLRIDLGLLENQIPFFVLEEIFYHLTPQTFLGKITRRVAKDDDKTMRRRKRHKLIVMAMWYMLQDWFQLPTRESDDLYKLIAEEEVHHLLHLVHIAHLAKVDSAGPKSPPCEWQLCWQWPWHALQLLLCILPLFLVSLPLHMCRCCAAGGGEKTDPKANIASASQLRGLGVKIRMAKRDRGGILDVRLRKSLEIRLIPP…	1804182	1811095	-	Chr5	7.22	64258	Cell membrane.
LOC_Os05g04060	MEEFDGAIARRRAMARRGSGGGNGDGDGITVHVEQMARGLMQRQEAAASDEQHRIMASSHRVSRVPAHLRDANADAYTPRFVAVGPLHRGDARRLGAGERLKMAYLHSLISRGHSDQARQLAVIEEYIRAVAAREREARAFYSEDVDMYAEEFIMMLVLDGCFIIEHLVNVAIGRDEPSLHATPFAPVQLSVDLILAENQIPFFVLVDLVRITDLPEFASTGHPPPVLIVKLVLYYLAGEKGRDMVGDALPPAEGVSHILHLLHAMIVAARTKWEPPPRIQDGAVLGTAQDGARLLRRLPLLLLVPLLYPILPEESKWRASYGREDVPSASDLKRMWVRFKKPRGGGAAAVTGIASVMGPVPLAVKLAHEDKLRLPQLRVELRTAPLLLNLMAFEQSAA…	1828267	1830051	-	Chr5	7	57883.9	Cell membrane.
LOC_Os05g10900	MTEMEDGISDVEIEELGNSMKDKLKKYMSLDTVHADGSEFCLIPRIHEHIRMIDRDSYEPLILSIGPYHNGSSALSFMERKKWNCLDYILKLSCQKGLKDYLTIINRLEKRARSCYSGDIKMNKRKFLQTLLLDGCFVLVSLSQYNEFLWPDSLRYIPSPSNDKTFEGALSFGDHQKVTGRNESQQVNKGKQSAMKNTQLDHDRHSMEEYSISDIELSSEISGQYQDPSQQIGQWYGMFVPHDLLLLENQISLFVIQGIHEIVVSKLASKLTTTTALRRSIVQCIEQFVPCYPKAIRESNRPKDFDHLLHLCHMYVRPSPNQDEHHGHTGHHIRHFLQLGWDYLHLTYKQEAANLGSSQNGHFPYRWRRASQYHEAGIEFRRRAYSESNRHSLLDIKLR…	6046098	6048505	+	Chr5	7.16	63897.1	Cell membrane. Nucleus.
LOC_Os05g10920	MATTPLLTSDISEFMEGILYHFPKAITEENRPVDFYHLLHLCRMYLKPGHKVEDKQHHGHAGKSHYFDYISDFGQKVFCVGQEQNMLYELSKLNSPEHVYRWRRAVDYHEAGIEFKKRDFHEEDPHSLLDIRFRKGVMEIPCLPIDDKSSLLFRNLVALEQTCPQVSDDITAYIVLMSEFVSTAADVALLAQKGIIVHQMESDEEVSTLFTKLFEYVAFDFRGEHYLKSLYCAMEAHYQSRLNRWNAWLWHNHFSNPWLGFAAITSAFIVLCSILQTVLAFLSYTA*	6057365	6060278	-	Chr5	5.83	33311.1	Cell membrane. Nucleus.
LOC_Os05g15230	MVNPSKQCIISLLREHLQVACVSSSYHHFSRFAIDLMDVASLESSVEATLDALRGDQWRARQPFTIFRVPANVRESNRTSYEPRVVSIGPYYHGGAALRTMEDHKWHYLQGLLSRHAGDGSVAAVSASTLVAEMRTLEAQARACYSERPAGLASDDFIVMLLLDGCFILEFLLKWHAKEPDALCDAGRGLTLVPAAADLLLMENQIPFFVLERLYGAVTGGGAQHGRESLLHLFVKYLGSEDEEPMRWPSGDWEVHHLLHLYYQSFIPNRTPPRSRRGPRSDRRTITRTPRVIPCATEMREAGVQFVAAQSPAAAAGGTRYDVAFDARWGVMEIPTVLIDDARRPLLANLLAFEQSQRGEEEGLLSSYVALMSQLIVTARDVELLRRRGVVVNLLDNDE…	8640173	8642246	+	Chr5	6.16	53721.1	Cell membrane.
LOC_Os06g06550	MAAWTAAAGMLGSAAYTRMRAENPSEFMPRRVLLSHAGLENEIDRGNSFWVKAALVYESVTGDHVDDHTRHLSRDLLLNLAAYCCPHVHPDPSPRRPQALSEDEDKKKAEDDQLAKRTQHPDEGTEENKQVIDAIFLVVGFLPRLTKAAATGGGKGAAAAAARRDAVDESFKATHMQDIVTDVIKLENQLPIKHLLAVADLAEAAVHAAAGDIPGLKDDVAKALREYKLGFARANFDGVIRSFCSYYSPFFSKDEQAKKPDDAAISGELTLLDCLHASLVPPSSEAGGGAGGVKGGKTSRIPTAKELRRSGVRLEAGVEDGRAVVQFKEDAATLRLPALVFDFKLATVARNLLARELEEQSKPVTRYFQLMNELVEEVADVRILRRAGVVRGGSRGAGE…	3074186	3077781	-	Chr6	8.19	50907.1	Cell membrane.
LOC_Os06g08120	MAGSDHHPGGRDGAPLVFDELRWVIQIRRSLQEDGGDDDDDNGIPVSVFNVPKQLQAHKPEAYVPQFIALGPYHHWRPELYEMERYKLAAARRAQRHLREGVKLEHLVEQFARAERKVRAHYHRYLDFSGETLAWMMVVDGAFLLEFLQIFAAAEAAASGGGGKPELRRVSSRMAHLVDFAGRKSAHNLILRDMLMLENQIPLFLLRKLLEPQCSSAEEASELLGRMVTGLMKELCPFKMMDNFPAIDVAKHAHLLELLYHLLVPKPSDDAAAAADGHDEGYDIEEQPVDGGGGGGEEKQQSAGCEYVKQLLAAVWGIVSSLKSGPMQYVAKPISFAVKAPWKMLTVVPGFSAMKHPVESFFMSGGGGDPSSSSTAAGQDHHHAISRPPLIEEIMIPSV…	3941687	3943447	+	Chr6	6.5	64332.9	Cell membrane.
LOC_Os06g08760	MEQHKWRFLRRFLQRAPTVPLSDFVDGVRAVEQRARCCYSESMAIFDDDGDGFTEMLLLLGEAEPRGLVHQQKAN*	4384883	4385110	-	Chr6	5.57	8683.88	Cell membrane.
LOC_Os06g33350	MAADPALPRVAPSDLQPADAIDAITMKKLPKTKLNPPLQTLLLTFSIRTPPEASRLVGLFPALWLFHIGLHPGNRRRAEESDEEWRDTASNERRAARTRHGARGQAKRGSNIVSEGFVKSMEQDLKRLVVEKYGGPNQPEQRLPTIYRVPGEMKRRDEEGNSYSYLPVAVQIGLLSYPRQQSREEDYRVLELYKWRCVGSLIGRHHLLQEPTRTPELLRRCLSAINGFLPRILASYNFDAEALDVGQRHVVLGIMLLDGCFILRRLLKFARIASEEQSGAKASSSSSRSGTGGQDDDEDRAVLFGRCWVWSFVTCDLLLLENQIPFCVVQKLFHQLRTDADDTSDVLVAGALRLFGSLRPRKLYSSPISCRDVHVHHLLHLFYLSVGFPPPPDAAAAPD…	19427543	19431023	-	Chr6	8.57	67962.8	Cell membrane. Chloroplast.
LOC_Os06g35860	MTMTRTRLRAAAAPKAPAPDDLRHHAVPLPPSELSQWIPEPLFRNLITFEQTRPFTPGHVTAYAIFMDSLVTSPEDMRLLLIISSVLVNQMNGERDATTGFFGRLCTEAHLDADRNYLAASSTRASLQLKTSAMDAPGAYPYSRRPLFRPEPSPSREPRPLCKGRGSTSSSTGDRARSRTGLAVAREEPVDTALSPRFSPSTLAGCRKEREAATREREREREYRLRPVTVRGGGGRDGDDTMWGDRRWREAGRTATAQRAAPTTDPCIARRSPLDDATATNKSADKAPAVAAALLIVFTAAANGREGGREGE*	20924536	20927118	+	Chr6	9.8	34099.4	Cell membrane. Nucleus.
LOC_Os07g47520	APIRHAPISTQAGGGVRCRRGPRRRVARREILAGDVHQRVLPGGLLEMMRTTKVISGGGYAHNDPVFGRHGALYMVPYVRRDMLITDNHLPLLLLQKLVAVETGKEAQRNVNKMVLRFIWPRARCRRRRNTGRSTRSTCSARVCSVASTIDHAEEANGGIIRSAAELYEAGIRFRRPHHFTVQASSSSGRRWSSTRREKREEREEDGKMSMTCGTHIFLINKVLTGCHAYAM	28417741	28418741	+	Chr7	11.2	26124.1	Cell membrane.
LOC_Os08g02710	MAAKPSAAEVAVTVTPVTLSVAACSGRHVESTETALGAEVHLCINKIMIHRYPAILQNLKMDYYRYFVPSVVAIGPYHHGARHLQEAEKIKWSAVCDFCKNTGHSADEVYWKILPIASGARSCYEGDAVVGVRKAEFAAMMIRDGCFLLQFMAHMCDVAVDPLLQTWFGSKQPSILRDMFMLENQIPWVVLEALMTFMPVPVPVDNFISNAGASFNVRLDDNINPFDLNEISCKPHLLGLLRYYQSGLSKLGESSWVLKRPEGVTTALRQSSSAIELAEIGIDVVATEASWFADMKISKGLLFGKLSMPPLVMDDLNACWLLNMVALESYLAFTGKNDVQTVSSYISLLAMLMNRKEEVHELRLKGILHGKFSDKCTLSFLKNLAGLISLPPQHVCLLA…	1131556	1135713	-	Chr8	7.2	50435.1	Cell membrane.
LOC_Os08g02730	MAGEVVAIHVDVGHGVPDEAQASTKIQKLDGSHITPIAQGKIHRFPRGLIGIGGSNEQRYIVPTFVAIGPYHHGKPHLHKMEEVKLAAMNRFIATANGASAGDVSGKLLSVVGDVRGCYADDEKLKCFSDDDFAAMMLVDGCFLLQFMMEKRKPLFEGRALSSEYSILKDMMLLENQVPWLVLDTLMEFLPMEMEVEQNVRCFVADVGDMFLRNNKEHEVSLTTSCFSVLFEVSPHKSSFLKDYKPANLLDLLRSSQIFRMPTEELSVRLVGSSLLSSSAVELAQIGVNLTASTAEWFGDMSVKEGPVYGELSLSPIFLNDVSAGWLVNMAALEASGGATTADQSSSSSSVMCSFLSVVAMLMDREEDVHQLRAKQVLYSTLSNAQTLDFFKRISQHLG…	1148943	1150555	+	Chr8	6.21	50338.2	Cell membrane.
LOC_Os08g02750	MADGEAVAIYIDVPASHGAAIAQGKIHRFPRGLRGIGGSDERYIAPTVVAIGPYRHGEPPHLQDMEKAKLAAANHFFAASVEDVYGKLLSVALQRRRVRRHDGCFLLHYLSRGSAVASDHTILKDVMLLENQIPWLVLDTLMEMEFLNVDVRNFVAGLGDKFFPKNGDKAGRWWSVVWATGQRGNITKLKRDINGGQSYESYRPAHLLVLLRFSQIWRMPEREINYVAANTSLLSSSAVELAQIGVNLTASTAATSSGAAASYVYGDFVVSSYLSALAMLMDREEDVQQLRGHRVVLSTFSNTQTLDLFKRIGQHLSLGSRYFVVLEQIEAYRRNRPARTMVYKFLYKHIKAISVILSIVSVFVGIFKALRGR*	1154880	1156428	+	Chr8	9.7	41613.9	Cell membrane.
LOC_Os08g02820	MATAAAEAVAIPVEEELKRAAEKMENNFSKIKTKIHRYPSIFRSLISTDDRYFVPRAVAIGPYHHGAPHLKEAEEVKRAAAYYFCGESGHSVEEVYQRILLVVAEARSCYVDDDTVASIGEGDFAAIMFHDGCFFLQYIICSTDDIAPSLESWFNSNDASMERDIFLLENQLPWVVLDALMTFSYTPSHLLGFLRYYQSGLSMPNGSMALEPPEGITSISQTSSAIELAEMGINLVANKKTWFNDMSISKGALFGKLFMAPLVMDDQNACWLINMMALEIFSASTGMASTGMDGEDTVCSYVSLLAMLMSREEDVHELRVKRILHGDFSNQHTLVFFKNLVDLIPIPFQHCYLLDNLEAYRRKRWIWIPIHKFIYNNLKTIVTVFSIIGVLVGIFKTLM…	1182731	1184044	-	Chr8	5.39	45855.9	Cell membrane.
LOC_Os08g04530	MTRDPPLITGDALALHPIDVCHRSLLHGTLPPPPPSTGRKRQREDEFVPSATELEQVGVHFSRSPTRSLRDISFWPDDDVRLLSDGVVSNRLGSDKAVARMFNRLAKNAVLDRRSPLRGVQGQVNDHRENAWNEWWATAGAEGGAATGRGKLLSSSRDENRTERQIEGPEVNLFLFVLQGQIT*	2238581	2239655	+	Chr8	6.98	20336.8	Cell membrane. Chloroplast.
LOC_Os08g07040	MRPRHSAVRRRPGLCPPVRRGEAAGRRIYQWDDGEGRRGVRGEKLEKRKRKGCWGREGEELEERRRRKRKRWDEEIRLLELNEQTLAWMMAIDTCFLLDFLESYHRDEATDMVSSAANWINAVVRDAIMLENQIPLFLFAAALELRHGTDQAQAASAAADALRGVLGRFITEVSPIKTTASAALAVAGDDLARHAHLLELLYHFLVPTDAVAEAVGNEPPPLVPEDFSAVDVFDQMQKEIPDYDKVKQACVQVSSLDMAPIRFIKKNLISRPMGLAASLPGKLMRKVPLLSAVAPLVGKLWSSSSSAADMEARLKGVNLGTIINSPLAQELMIPSVAQLAACGVRFAPAPEGIAGIEFDAPAATLKLPVITVDGNTETVLRNLVAYEAVAVRGPLVLAR…	3941121	3944796	-	Chr8	9.59	58503.1	Cell membrane. Chloroplast.
LOC_Os08g07050	MGSGGEQMARLQEQARFVGVAAGNAGVGFDEGRWLSRVRESMAERAAEELGAAAVKVFDVPRVLRSTRPEAYAPHHFALGPYHCRRPELRDMERYKLAAAKRAEKLFAAGKRFDDLVRRFSDIHDKILAPYHRNFY*	3945931	3946485	-	Chr8	9.76	15419.6	Cell membrane.
LOC_Os08g25030	MEGEEQQRVKTTSQWVSHVEHLLDAGGNPSEEEARRWRRQSVYRVPAYIKHRTSYGAPQLVSLGPFHHGVPELRPAEEHKERALLHLLRRGGGGGDGRRLRLGSLVASMEEVVVELQDAYQGLGATKWRDDRDGFLKMMVLDGCFLLEVMRAAAEAAQGDGDGEGVGGGYAANDPVFSRHGELYVFPYVRRDMLMIENQLPLLVLQRIVAFVHGGAAPEASDDAINNMVLSFVSMIPDPPAMRGGGGLALHPLDVCHRSLLHGSPPRPCHTGRREEFVPSATELDQAGVRFRPSRTRSLHDISFRHGALRIPRLAVDDTTEHKLFSLMAFEQLHGAGANEVTAYVFFMDNVIKSGDDARLLGASGVVSNGLGSDEAVAEMFNRLASEAELDRRSALHGV…	15196859	15198349	+	Chr8	6.14	51609.5	Cell membrane. Nucleus.
LOC_Os08g26220	MAQENVEITCFIKNVDNRFRLAPPKADLFTPLYVSIGPYHMNSDLPTGKEEKERNLDKILQDQVTRGGAASNSSAVKNGWLTLLNNHMSDALRYYGWNPDLLTPTRKDEFLNMLLEDGCYILSKFVVPTIGIARGSWQRQHVPPQHLEHDIIYLVENQIPFFILEKINEITGLIPTAGGSQLVRHFCSYIAEYMLKLRGYAVGRRSVCGDADADSQSSSALASHTLERTTSGGRADIGNRWAGFHSDPDYTFPALAPRQAV*	15972793	15977476	+	Chr8	6.24	29198.1	Cell membrane.
LOC_Os08g26710	MPLRGNVEKKECLNDILRKEAQRRSGDLSSSEIKSEWMNELSRYVDNSPECYYDFNSLNKNEKHMTTEDFLSMLLEDGCYILHKFVVRQDRTAAVGGGGGSGRYREDIDVNVQRDIIYLAENQIPFFILDKINGIIGWSVTGKPLVEVFCSYIEREVLNWYGYAIGQRWNVTPEPIHLLHLLHILLIGCQKPRALTHTHQVATGAAVPTEPHAARSRIEASSANITRQNETAIEMVPVITDASTTQHEQTAAGTRAAHSHGEASSGNHPQQDETAIDVITGASATEHRNEKPPEKKGVRRFLRWRRAKQYEKARVDLTGVDLISIAEGPGGEACGALSILDVKLIGRCGGIRLEFPSLYVDGETWCMLGNLIGLEQSNPDMIPQRVTAYCVLMSQLACT…	16245952	16247737	+	Chr8	6.45	56834.8	Cell membrane.
LOC_Os08g26820	MGGDPTRCVAELEMKTDSCVIDIPSLAKELRVELSSFKSSTARVVGGAAPPPCIIVDKVGESTRIHDPHEYVPQYVSIGPYHRAADLAGEAIKVKYLGDVLSAAAASSTAPMTLEDYLSELAHLEHSVRRCYVHSFDIPSREFVRMLLLDACYILVRFGDVLTPRTAAPPQPAAAAAEEVAVANGVVHAGHRVVPTEERRAAADDQQMAVAVVRDVLYLAENQIPFFVVDKVHQLTFLDGETPVLDAIARYAHDLLSWTEYSVATPTIVAPPALRPEPANLLHLLHMHFTPTVLASGKVSRGGRSVGRWRTATEYHYAGVTFKRRPLSSGGGARSILDVKVSRRGGALQVPRLSIDGETWRLLRNLMALEQSNPSAAGSHVTAYCVFMSQLACTARDVE…	16307672	16310159	-	Chr8	8.01	54803.9	Cell membrane.
LOC_Os08g26840	MERLDQHVIEMASLLAQELKHELASLNSPTTGRAGGESSPPSIMIDKVAELTRNVDKQEYEPHFVSIGPYNRSCDCKSKLARDSDKVGRLQEVLSAAAAHTTAPLQLEDFITELARMEARARKCYKLSFDHVQSKDFLRWLLLDGCYILVRFGDVVMRRRPEDEEVEEEEETTADGIVLRRVRRWFHVPSCKGFLRRRLLDACYVLVRLRDVVVGRRSKAPVAAEANRVVPSVEEREEESAVDQQEAVAVVRDVFYLAENQIPFFVVDKIHQLTFLDGQTPAVHAIARYAHELLRVNGYSVATPTKVEEPERPPEPANLLHLLHMHFTPTVLTSAATTGSRRRGGGRPVGRWRTAMEYYFAGVTFKKRPLDRRGGARCVLDVKVSGCGGGTLEMPQLTV…	16319937	16322157	-	Chr8	8.34	61147.2	Cell membrane. Chloroplast
LOC_Os08g26850	MEMQDEHVIDVPSILAQELSTELTSLKPPSTELAGDGDPSPTPPIIIDEVGERTRNVDPHEYLPHHVYIGPYSRMRNADLAGDDDDKLRTLQEVLAAAAAYSTAPPLQLKDFVAELELLEARARSSYRHTFGVVPSKEFLRWLLLDACYILVRFGDVDDVVGRRPRPAAPAAVASANGAVQGGNRVVPSVERRRASAADRQYILDVVRDVFYLAANQVPFFVVERVRQMTFLDHGTPALDAIARFAGKLLEQKQYSVATPTMVGPPERRPEPANLLHLLHMHFTPTVLTSAAAVGGGGAPVGRWRTAMEYYFVGVKFKRRPLNRRSKGGALSILDVKVSGGGGGTLEVPQLNIDGETWRLLRNLIALEQSNPSGAGSHVTAYCVFMSQLASTPMDVELL…	16331761	16333677	-	Chr8	8.47	54795.8	Cell membrane. Chloroplast.
LOC_Os08g30520	MFRPEILRLSVEMTGLSNSADSAPASPNNGTEPPMMRTNGGEQMGGSEAAHIRIDEIIRRLDAAEKEAQAQVVEARREIFRVPGRHRLADEDAYQPSLFSVGPYHRHGTEEMGRNELTKVRLMKLQLGADADQAASLQRECLLSMASLEQEARRCYDGDVAMDSGEFCMMLLVDGAFLIAMLTAFGIQEQDDAPANKEEEEDSGPGTGSRTQKRVLVDGFLDLVLLENQIPFFVVHSIFGLLVDHAGTTLAKTAWNAVRNFMQHIPTASNADDVKEDCKHLVDLCHTYLRPAGWQQAAAAGGGHIQRFRTATEYSESGVRFRVRSDSEPAPRFGLLDVDFSWGVVTMSRHVIDEKMSCVFRNVLAFEQDSGAGVERDAYVTAYVVFMSQLLGSAGDVAV…	18776758	18778781	+	Chr8	5.49	55471.8	Cell membrane. Nucleus.
LOC_Os08g42570	MGPTDWPEPAAGDESSAVVSDTDEHSEESSADANADETATRVQRRLDEGADAEAEEMAARMQRRVEALPGKAHESEPFTIFRVAGPMRGRNRHLYEPQMVSVGPFHRGAARLRAMEEHKWRYLRDLLARNNPGGDAPLAAYARAARELEPAARRRYAEPVALPPREFAEMLLLDGCFIVEFFLKGEDRAADALVDAAWAMQNVYNDLFLLENQLPFFVVERFYDIATGGLGRDYLVTSLLAKYLTMDTPQDAATARPPDGEILHLLHLYYHWFLPPEERTSDSGGGAAGKEEEEDEAFWDEWLAKPIHERVPWQMPPATELQDAGVTFRAKASPRSLVDVTFDRRGGVMEIPTAENYANRAMLANLVAYEQSRGRREMQRVASYALLMASLADGRRDAE…	26904987	26906611	+	Chr8	5.03	55132.9	Cell membrane.
LOC_Os09g08160	MKTSLIERNSPNSWTNRVTMAEETKINAINHHHLIDISPELGGATAIDGPKEMKELGIVDGAVEMKELGVAAAVHGAGEMKELGGTASIDGAADKKELGGAVAGAGGAAETKWLRKLTSSSVNTAVLRDLIARTPMLWYLGERSGTILRPRSRRAGVDALHAVRAVAIGPFHRRDHWLPFPDDAKLPFLRYLQDQCGLDVEHYVAALADESDRLRDEFADDDVGDDVAAEILGDEEKFLQMVLLDSCFILVVSMMLSKVCTDGDKASCVSRAASISREYFILHMAVSQHAEDIKLDMLVLENQVPFAAVKLLAASCSKLKLLRPVEELVLGCFDDILPKRASPAAGDTEPFQHVLHLFHWSRVPTSKYCILSTPRKLLKIKKESERLFPSSMELCRSAV…	4227428	4229778	+	Chr9	6.17	63562.4	Cell membrane.
LOC_Os09g09550	MVMKPNSAQARGGNGGMSSYSTSWTDVVIDRIHGEAKSAYESIPPYFRRFDAFGNDEHPSIFKPRLKPQVNQLELFAITTTSPAHGPGQPPLDSAGGERGQLRRPPTPETDKDHIVVAAVGPYHHRTASAQQQPPPLITCAKKCGIVKYLTGSFNLDVVGFLQWVQRNEERARRCYERESFQMNSHEFAEMLLLDGCVLLFAIFLLRPSIREDKLPAELAADADHGREFRNLSAHISFHMKQTTLDLLVLHNQIPFFVLTELHSRLKNTFFAGVNYSLEELALSCFQDVHPFGLKEGDLSPTTQRDGGGNGGGSGTERFPQRVHHLLHLFHWSLVPGQKYGVDINSIPPREPESHLPSATELEESLTIFTKQKDAKGSRSSCCLDITFESSRMATRGVM…	5156336	5158006	-	Chr9	7.96	62369.2	Cell membrane.
LOC_Os09g12840	MPEERNKDDAGNPEMHVQLTTVIGNGGTKAIVIDVEPGDDSSPTSNGSPAAPEAEGQRYSSQEERGDGGGSSCGFHVVDLTSNMVVPDDTTTEDQPRPDAGTINGDDCPCQIRRVHGRVRDIDPGAYDPMVVSLGPYHADRKDLRPMQKEKWRCVEYLCDLTGTPSYVDYLPVMDRVCPDAKTYYLDETGHGRSRGGNGAGGLALAVEHANFLHMLLRDAAFLLVSIGALDKLKKADEGGAEQRSQDRWKDVAIAHDMLLLENQVPFVVVEDLYRAAIDTAGRRGCDVPSLSTVMGKFIRGVIQEAEEQDLPLPHHLDGKTPHHLLHLCHTLLEPTPKEPASPVPDNVAARVKRRWHRAAQYHVNGVGLKKRLFSGGVDHSHHSLLDVKFKGGALEIPV…	7378520	7380640	-	Chr9	5.83	60135.1	Cell membrane.
LOC_Os09g12970	MKYSSGNDKMTIDIESLVKDVTICWQRAEGAKSRSGCKIPSLDQRDRPAAMCIGPNHHNPFYRQMEEEKKAMLYSILTQVDEQHKAAVLTRLMDAIKALENEARDHYLDRAESMSSSEFVQMLVIDGCYILGKFVLPHSCCPSTSDDGAQNGSAMQNMELVRDVFYRLDNQIPFCVLDEIHKVLHGKIIRSCTAVADVLVTHVGDLLENLSYSRVHALDVHASPWHLLHLLHTRLQPTAEWGSEKPTKGAAAHVVVSCASTPGFYRWRPATQYDAAGVRFRKFDGSSCILDVKLDGATLRVPSLVVDTNTYALLRNLMMLEQHNPDQLGSHVTAYCVFLSQLAGTPGDVALLARKGIIVHLLPSDSDVAVMFAGLCVGITIGMDEPKHNYLHKERNDLE…	7470846	7483169	+	Chr9	6.88	50844.7	Cell membrane.
LOC_Os09g13040	MNSVFFLAMLHRHHANLSLLVRQISLSFLNACNTDCKHYSAEGQAEICIETLLTNLTACWERSRTGSNRPECKIPLLCPPQRPAAVCIGPNHHNPFYHLMEQEKKVMLYGILILVDEQHKAAVLRRLVDAVTALESVAKEHYYMEQVPCDAMRRTAGFVQMLLLDGCYILGKFVLHDLLPVRANGAGTSQQQQHGTGSAMQNMELVRDVFYRLDNQIPFCVLRAIYGVLRECRTTPGVMARELDETLAVQVQALLKHFGYSIRNQVPREIWHLHHMLHKHFVPQDDPIPTGDAVRLPVDVVDTGRRSATAAAPTLYRWRAATFYHATGVIFMKRHLRHGASSGAWRWFVDGGGARSVLDVKFHPLTLRLSIPPLMVDMNTSTVLRNLMMLEQHNPSLGS…	7519040	7523188	+	Chr9	9.12	58848.6	Cell membrane.
LOC_Os09g13250	MKALVEEYHISMVKRGIRNVDSSQYTQDSILVGPYHRNPDQRMEPVKLAALHGALPGDEQEQRSTLHRYLGEIAAANFLAEVRRYYADGANKFDDLTPSKLLLVDGFYILHCFGIGRFGGGSSSSGGEMCAQDNIEHIRDVFYLLENHIPFFVLVKIHDLFFPPETSPIKSTAEIVLDNL*	7644314	7644945	+	Chr9	5.56	20255	Cell membrane.
LOC_Os09g13410	MGEPTGSCSIDIQRLAADLETKLCNVDLDGGRRWRRSPECLISKVKPQVRRVDDSQYTPQVVLVGAYHHKPLDSTDQLAKWTALRRVLPDDGEQRASTLRRCLEAIAGVEDEARSYYEDGAKTWRENQMFVQMLLLDAWFVLDIFNVGGEAAAAVGSRGGSAVDYIFAVRDVFYLLENQIPFFILEKVYELVRVGNSGQDQDQRTQTCTSPPPPQPPGATAIAGGGPSSSSTVVVDGFLRHLRSLLQDQGYSNVEVDITSTRPCHLVHLLHMHFTPMAMSPADDTDDAAAVPNRRARATVYRWRGATQYHAAGVRFKKRALGAAAGDARCVLDVELRRLTTLHVPTLTVDNNTWRVLRNLMALEQNNPHLGSHVTAYCLFVSQLAGTASDVALLARKGV…	7753372	7755498	+	Chr9	7.2	54796.4	Cell membrane. Chloroplast.
LOC_Os09g13470	MSIDGVTGDYQTQIDINLLADQLEAKLCDVPLDDGGRRHGSPECHISIVKPQVRLVDVSQYAPQVLLVGAYHHRSLDRCELDKLAALRRALPDGDDERASTLRRYLAAIAGLESEARSYYRDDTDDMGAEEFALMLLLDGWYILHYFGVGVGGGGRAVDIFAVRDVFYLLENQIPFFILEKVYELIHSPPPSPGATAIAGGGSSSSSVVVVDGFVRHLRSLLRDQGYSNLEVDITSTRPCHLVHLLHMHFTPMAMAPAADDAAAVPIPTRRARATVYRWRGATQYHAAGVRFKRRALGLGDARCVLDVELRRLTLHVPTLTVDNNTWRVLRNLMALEQNNPNLGSHVTAYCLFMSHLAGTANDVALLASKGVVVHFMGCDEDVAKGFAGLCRGVALSVD…	7797868	7800142	+	Chr9	6.99	51587.2	Cell membrane. Chloroplast.
LOC_Os09g36870	MDNDGQLLGRMEQGISDLWASPAARGDGGGDDEAFTIVRLPSHVHAQNKSLYEPRVVSVGPYDLGSGSTRAMQGHKWRFLRDFLLQNAGDGGGGGGGGGHLDACLREARAVEARARRCYGEPLEMGSDEFVQMVVLDGCFVLEFLLKWSESESGAAELDAYIRWIWIYVYYDLLLVENQIPFFVVAKLFNLAGGGGGAAAMGDDDDDAVDQRLLDLIYKFFSLHEPLCQVPAPSQLTVHHLLHLQYQRMVMPPERRSTTSRLSSRQSASPCNKYSIAGGATAATPLAIPCVTELQEFGVAFREKASPVSQFDVTFRGGTMEIPRLALSSGARILLANLLALEQTTGDWEGEGIVTSYLVLMNALVNTGADVAVLQRRGVLDNMLSNEEAAAAFFNRFGG…	21266324	21267742	-	Chr9	5.71	51713.8	Cell membrane.
LOC_Os10g31170	MDIEAPNSEVAAGGRRPAADHWRSAMDALICNCLRPPPQPSPADLAILKLMADDWPMEKLKLADQQGTPCYEEGVGVQICDRFHTHVTNDTSDNEIQVTPVKVTICSEGGDNYRCRLFGVPEHISRTDRAEHEPSYISIGPYHCRREGLHVRSNQWKRDCKKHVIDRLESPKGEASLLEAMKEIEGEVRKYYDEIISSHVLHESGITFREMMVNDGCFLLITLQGLQVPGTDGIVWDNQLWWHDIFLYGNQLPFVVLRKIYQQLNLPADIENGQEDCPLGRISKVIESGLTSYTNRTVSNPGNADHILHLCHELLKPTSSAEMPPPPASDNQQVRVWRRATEYSELLVEFKKREFGSEPGDAQCISDVRIVGRVVEIPKLELQPETWRLLRNLMLLEET…	16323423	16327210	+	Chr10	5.83	60435	Cell membrane.
LOC_Os10g31240	MLLPPSPPPTAWAPNLWPWTAAHRCRTASLAHAPSHAASGVLRMTSDQQRCHISKAPDHIRSSNPEHYKPLAFPVGPYHARSGVPAPEKAQRLKEQCVDEVVQLSGRSRHDLLEQMRSVLDRAKEYYADEIGMDDEALAQMLLLDGCFVLVSLRGTERLKQLTPGWKAEESTESLLSENSDDRCSDCSDQQGDEENQIAAANNGGGGGDDSWHHFNVARDLFLAENQIPFFVVQKIYELLVKNRPYAERGVVGAVEAYVREVMAVYADGAGAQAQPPAADHVHHLLHLSHMYLRPRTRRQSSRWSGGGGATVGRLRRATQLRELMVRLKKLEIGGKAAPAGSILDVAFHGGVLEIPRLEIDGGTWRQMANLILLEQGSPHVGLYVTAYCAFMSQLAGTA…	16383354	16386793	+	Chr10	6.24	55753.4	Cell membrane.
LOC_Os11g33394	MDETGAAEAIGMEAPPSPTAMATSGSCVVEIPTDITLSHDDGERFPGEISMVRPQRHSIYRVPEYIKDMTNRDAYRPQVVSLGPFHYGEPPLKPMEAHKQRAVAHMVSRSGKPRQEFTAAVEGIAEQLRGAYENLGEEWSGERFVELMVTDGCFLLEVMKDEVEVQGYGSDDPVFSKHGRLYLYSYIISDMLLVENQLPLLLLQKLTLVADPDTEDDRGINHRVLDLLSYTTTPTAPTTPVDEFLGLHPLDVLQKSVRGTRQYRQRPIGDGHMPSAAELREAGIHFKVSTGEGFAGTVSFERGVLRVPKIFLYDDAERMFLNLMAFEQLRPGAGNEVTAFVSFMDDLINTAKDVRLLRAKEIIESGLGSDEAVANLINNTLTKGSVMDEDSSLNDVMSE…	19756548	19762720	+	Chr11	5.03	50599.6	Cell membrane. Chloroplast.
LOC_Os11g33430	MGEESAVRAEEIGKVTVEIEKLIATNNANALLEKTTTARRSKTTKGPSIYRVPDYIKKTTNPDAYRPHLVSLGPFHHGDKALLGMEAHKHRAVAHMVKRSGKPLREFMTAVKEVAQQLRGAYENLDKKWHEERFVELMVIDGCFLLEIMRTFRAFRRGGEVVDYDDYGPDEPIFSKHGYLYLRCDIMSDMLTLENQVPLLLLQTLWHVMDPEKLIQEDGLISKRVLEFFGPLVAEVKDPLQGNEGIHPLDVVQRSVWTRRTKHPADDPVRQRRARVPQPDGIRAAPPGRRNDVTEFVYLMDNLVDTAEDVALLKSKGIIKSGLGSDEAVVNLINMVLTRGAVMSRDSSLRDVLQDANAHRDRTWNKWRASLIHTYFSNPWVFISLVAAIILLVATLLQT…	19812518	19815131	-	Chr11	8.62	46602.7	Cell membrane. Chloroplast.
LOC_Os11g33440	MTAEAGSARAAEIEAGLAREARPREGGRIGARGAFGGGGRLGARGAAGGGGGDLGARRSCRWVWRGLRRMKTGRRRTPVQGSRMSAKLERWWSIGASAKDSQVPNQMESSAMNSSWVVEIERYISGDAGGVTSEAMARGSKSHHSIYRVPEYIKNMTNPNAYRPQVVSLGPFHHGDPALLQMEKHKWRAVAHLVKRSGKPLQEFIVAVEEIKVQLQEAYENLEDIWYQDTLFVEMMLKDGCFLLEMARVFELRGKVEDYEPDDPVSLLRKRIFAGGQKQFL*	19808007	19810171	-	Chr11	9.72	31217.6	Cell membrane.
LOC_Os11g33450	MENQLPLILLRRLINVAYGHECLDDESINNLMICCLCYAVTYTVLVDNDPLCLVEDDNPLCLHPLHALQKGTSGARRHRRGLATNFVMPCAAELHEAGIHFKLSDRKGFVGGVSFEGGVLSIPRVLFWDNAERVFLNLMAFERLHPGAGNEVMAFVYFMDNLIDTAKDVALLRSKGIITSGLGSDEAVAKLINKILTKGAVMSPDSSIRDVLREINAHCKKPWNKWRATLMHTYFSNPWVFISLLAAIILLLATLMQTIYTVVPFYNK*	19803005	19806822	-	Chr11	7.1	29990.1	Cell membrane.
LOC_Os11g33942	MAMSSRWVAEIERYIRGDAGDGSPRGSMPGHSIYRVPQYIKNMTNPDAYRPQVVSLGPFHHGDPALMPMEKHKCRAVAHLVNRSGRPLDYFVAVVEEIKLQLQDTYENLEDKWYQGTDFVEMMLKDGCFLLEMARAFEQNGRVEDYEPDDPVFSEHGCLYLFGGIKSDVILMENQLPLLLLQKLIGAAYNHDFQLDRILKIKPTREGEWLVYLRTKTFSGNKNYPQIRRIAV*	19838907	19839752	-	Chr11	6.17	26756.7	Cell membrane.
LOC_Os11g33950	MTGIRLHRQRPNTFCSMPSAAELHETGIHFQLSATEGLGGGITFIGGVLNIPKIYLDDNAERIFLNLMAFERLHPGAGNDNLRSKEIIKNDLGSDKAVADLINKTLAKGAVLKEDSSIIDVLTDVNAYYKKPLNKLRASFIHTYFSNPWVFFSLIGAVILLVATVMQTVYTIVPFYKNK*	19832642	19833246	-	Chr11	8.97	19857	Cell membrane.
LOC_Os11g33970	MDGTDKETTVAAAGTNGMEAAPAMAAGSGSCICTVVEIDVDDDAEAAAAAPRRTRPRPFIYRVPNHIKNMTNPDAYRPRLVSLGPFHHGEAELQPMEKHKHRAVAHLIERSGKPLREFMAAVEEIAEQLRAAYEDLDDERWSGEEFVELMLTDGCFLLEVMRAFQLQREGKKEVEEGGDYEADDPVFSEHGYLYLRCDIISDVLLMENQLPLLLLDKLCHVAYADNLQEEERLRINDDSVLSFLFSSSDDAPAIDGPLGLHPVDVVQRNIRGTCHQNSAGRSNGVFMIPCAAELQEAGIRFKVAAADAGGGFAGAITFRGGVLTIPLLHVMDSTESMFLNLMAFERMHPGAGNDAMAAVIFLDNLIDTARDVALLKSRGIISNLFSSDEAVAALFNNLS…	19858605	19870900	+	Chr11	5.25	51972.2	Cell membrane. Nucleus
LOC_Os11g34090	MDITVAGGAGDGGERRTWVVEVERTLHDAPDAAAEASRWRPHCIYRVPACIKDLKPKAYQPQVVSLGPFHHGDPGLAPMEEHKRRALRHLLRRAARPLADFVAAVEAVADRLEAAYLDLGGGWRGGGGDGGEARERFLEMMIVDGCFLLEVMRAAAAVSPATPAPAAAGKPHAAAEEDYAENDPVFSRHGVLYMVPYIRRDMLMLENQLPLLVLERLLFVETERANVVHSRVSNEDHINRMVLRFLSPSARTPALGTPLGHHPLDALRRSMLHGEYQSPRWGHGAGARAHHRDIIRPAAYADDGGGDIIRSAVELYEAGIRFRRARTDSLHDVRFRHGVLAMPPVAVDDSTEYMLLNMMAFERLHPGAGNDVTAYVFFMDSIIDSAKDVALLSSKGIIQ…	19949633	19953349	+	Chr11	6.47	55175.1	Cell membrane.
LOC_Os12g13370	MIPVPIPAAAIPVPSRAPFHVPVGSRPDDNSSCRKLYEPRLVAIRPYHHGRDELHAMEQHKWRFLQRAPTVPLSDFVDAMLPMAAISSPLPCGDDTSELSAESKCAMHSAAAGTIITICSAATAHGGIIIIVPYAATAGSNAPAPVPAPDEEVKEEK*	7468230	7468927	-	Chr12	5.93	16662.1	Cell membrane. Nucleus.
LOC_Os12g29620	MASGGGNKRAWVADLEGGLAGAGAASERALWSKHSVHRVPAAVKDLHPHAYRPQVVSLGPFHHGDQRLVPMEPHKLRVVARFVGRRRRPVAEFVAAVEAAAAELEESYQDLAGEWRGERFLQVMFTDGCFLLEMMRTAKVIGGGGGGKHDEASGAVGGYAHNDPVFGRHGAVYMVPYVRRDMLIVENQLPLLLLQKLVAVETGKESQDLGDVEYEVKKMVLRFISPSCKTPPAKEHRALHPLDLFRKSLLSGQHQRPRGDRGSAGAGRDDRRRDDDEEANGGIIRSAAELYEAGIRFRRSPTASLHDITFRRGVLALPFVVVDDSTEYAFLNLMAFERLHAGAGNDVTAYVLFMDSIIDSARDAALLTARGVIQNAVGSDKAVARLFNGLSKDVVALDG…	17668569	17670103	+	Chr12	9.02	52510.9	Cell membrane.
LOC_Os12g29650	MASWRRTAEESSWVVEVEKAVRSGGGTDGDPSAEEAAWWRRHSIYRVPACIKDLNRRAYQPQVVSLGPFHHGDPNLLPMEDHKRRALLHFLRRAAPRRRPLAEFAAAVADAAEQLVGTYQGLADEWRRGEPEKEKREAFLEMMVTDGCFLLEVMRTAAGWEVSDYADDDPVFSAHGLLYTVPYIRRDMIMIENQLPLLVLDKLVAVESGIQQNEDYINRLVHNFLSPTAWPPVTGVGLALHPLDILRRSLLFGPAPSPRAPAPETAPTDDIIRSAEELYEAGIRFRRSPTSSLLDIRFHRGVLSLPAIAVDDTTEYMLLNLMAFERLHAGGCGGGGGNDVTAYVFFMDNMIDSPRDVALLAARRVVHNTLGSDKAVARMFSGLSRDVVLEPRSALDGVH…	17680782	17682674	-	Chr12	6.41	51457.8	Cell membrane.
LOC_Os12g32880	MEINNLVQLPTYMREANRGLFEPRVVSIGPYHHGNKSTSNMEVHKNRFCRSFLQRLGNVSHQDAIDHCIEGAFRCYSGNVGLYTADMLTRDGCFIVELLLQWREGDHAHVDNHMQLMSNSIYYDLLLVDNQIPFFVLDRLFNEFRRHMGANPVFNNDSQLVDLVTEFFNNRQGQFSWANLDQLRLPDATNQQIRHLLDLQYKLVINNNMGIEPNNRNCPFSLCINICPNTIVPRGIPAASELQDNGVRFRVRGLSEQVKMFDATFQGKIIRIPRFQINFGSKILLANLFAYDQIKGEPADNGAAVGPVTSYVVLMNALINTREDVAVLQRKGILDNLLSNEDEVASFFNELGRCALVDVSNHRYTSMFEDVNRYWRNGFCCKYFAICCMRHCKNPLTCL…	19871286	19872566	-	Chr12	7.14	48804.9	Cell membrane. Nucleus.
LOC_Os12g32900	MEMMTNTTIVRLPAYMREANKGLFEPRVISIGPYHRSNESTHDMEAYKERFLRQCFAPPLGHMNLEQCIQDIARNSLAEALENYSGNVGDYTAEMLTLDGCFIIELLIRWNMGRLNHDSYVRSMRNSIYYDLLLVDNQIPFFILSRLFHKLKGDEELDNADVENELLTLAKKFFNHEGQFSWAKSPGLLDLSNASEVRHLLDLQYKLIISTNDTTISIDQTDNSYLRGIPGANELEDYGVKFYQDEDEHTKMFDVKFEGTNMMIPRFEINFGSKILLANLFAYDQSRDNVRPHQGDQTEDQPDNTVGLVTSYVVLMNALINTKRDVMVLQREGILDNLLSSEEEVASFFNNLGRCALVDVTKHHYTTMFNNVNRYCRNPFSLGRHLVILRRKHFSNPWT…	19879631	19880914	-	Chr12	5.64	49449.3	Cell membrane. Nucleus.
LOC_Os12g32920	MASFLVAWGLATRQPLFVTVPLGLRRVRSRTGRRSYKASAPPKKNGAGDDVDGIFVTGCHAVAYSGKQQDLFKLCSAGHLWQAHDLCQVRMYNPQIIIELALKQCPVCASFLNGNNSTIAMEVPEIAVEVAPEIIIAVEMPEAINTTIVRLPMYMQEANKGLFKPRVVSIGPYHYGQGSTLDMETHKDRFHHAFFQRLGNHVNHQDLIAQCTEGAMQCYNGNVDFRLYTLEKLMHDGCFILELLIQWEEGEHAHVDDHMRLMSNSIYYDLLIVDNQVPFFVLARLFEEFRRYNGEHPIVLVNTPLVNLISNFFNYDGQFSWVHSNLLNEDLPNANHRHLLEIQYNLVIRRNNNRNNNDEQMHYYSCLCGLCSRNICHKSPMPLGIPGANELQDYGVKFH…	19889417	19893264	-	Chr12	7.59	66305.3	Cell membrane.
Pentatricopeptide (PPR) repeat-containing protein-like	MGSGGEQMARLQEQARFVGVAAGNAGVGFDEGRWLSRVRESMAERAAEELGAAAVKVFDVPRVLRSTRPEAYAPHHFALGPYHCRRPELRDMERYKLAAAKRAEKLFAAGKRFDDLVRRFSDIHDKILAPYHSAVRRRPGLCPPVRRGEAAGRRIYQWDDGEGRRGVRGEKLEKRKRKGCWGREGEELEERRRRKRKRWDEEIRLLELNEQTLAWMMAIDTCFLLDFLESYHRDEATDMVSSAANWINAVVRDAIMLENQIPLFLFAAALELRHGTDQAQAASAAADALRGVLGRFITEVSPIKTTASAALAVAGDDLARHAHLLELLYHFLVPTDAVAEAVGNEPPPLVPEDFSAVDVFDQMQKEIPDYDKVKQACVQVSSLDMAPIRFIKKNLISRP…	not found	not found	not found	not found	9.56	72646.2	Cell membrane. Chloroplast.
