# Supplementary material for: Genome-wide characterization and analysis of rice DUF247 gene family
Source: BMC Genomics. 2024 Jun 18;25:613. doi: 10.1186/s12864-024-10515-8 (PMC11184719; doi:10.1186/s12864-024-10515-8)
Supplement: Supplementary file 4 — Supplementary Material 4 [file 12864_2024_10515_MOESM4_ESM.xls]

## Sheet: Sheet1
Supplementary Table 4. The distribution of DUF247 genes in the clades in five Gramineae species and two dicotyledon
Species	Genome size (Mb)	Clade I	Clade II	Clade III	Clade IV	Total
rice	430	14	20	15	20	69
Brachypodium	272	5	21	10	9	45
Sorghum	750	5	19	6	7	37
Maize	2500	2	15	1	4	22
Barley	5000	3	20	11	8	42
Arabidopsis	134	0	1	0	22	23
oak	750	0	0	0	94	94
