# Supplementary material for: Genome-wide characterization and analysis of rice DUF247 gene family
Source: BMC Genomics. 2024 Jun 18;25:613. doi: 10.1186/s12864-024-10515-8 (PMC11184719; doi:10.1186/s12864-024-10515-8)
Supplement: Supplementary file 5 — Supplementary Material 5 [file 12864_2024_10515_MOESM5_ESM.xlsx]

## Sheet: Sheet1
Suppementary Table 5. Sequences of 10 predicted motifs of DUF247 proteins
Motif	Width	Motif Sequence
1	29	VTAYVVFMSQLINTAEDVALLRRKGVLVN
2	21	IRRDLLLLENQIPFFVLEKLY
3	15	AYEPRVVSIGPYHHG
4	15	FVZMLLLDGCFJLEF
5	15	IPSATELREAGVRFK
6	15	NTERLLRNLMAFEQS
7	21	NPWVAISLVAAVVLLVCTVLQ
8	15	GSDEEVARFFNRLCR
9	15	MEKHKWRYLRHLLSR
10	15	VHHLLHLLHMYFVPT
