# Supplementary material for: Genome-wide characterization and analysis of rice DUF247 gene family
Source: BMC Genomics. 2024 Jun 18;25:613. doi: 10.1186/s12864-024-10515-8 (PMC11184719; doi:10.1186/s12864-024-10515-8)
Supplement: Supplementary file 6 — Supplementary Material 6 [file 12864_2024_10515_MOESM6_ESM.xlsx]

## Sheet: Sheet1
Supplementary Table 6. The detailed information of the DUF247 gene duplication pairs
Statistics of duplicated DUF247 gene pairs
Species	Segmental duplications		Tandem duplications		total		Ka/Ks>1	%	Ka/Ks<1	%
	counts	%	counts	%
O.Sativa.japonica rice	18	86	3	14	21		3	14	18	86
5.2 Information of segmentally duplicated DUF247 gene pairs
Gene ID	Chr	Coordinates		Group	Gene ID	Chr	Coordinates		Group	Ka	Ks	Ka/Ks
LOC_Os01g19610.1	1	11109804	11113543	B	LOC_Os12g32900.1	12	19879631	19880914	A	0.832195	1.24101	0.670579
LOC_Os01g19610.1	1	11109804	11113543	B	LOC_Os06g33350.1	6	19427543	19431023	B	0.798258	0.78685	1.0145
LOC_Os01g19610.1	1	11109804	11113543	B	LOC_Os08g25030.1	8	15196859	15198349	D	0.841879	0.657791	1.27986
LOC_Os01g19610.1	1	11109804	11113543	B	LOC_Os09g13410.1	9	7753372	7755498	C	0.963199	0.733125	1.31383
LOC_Os01g21650.1	1	11109804	11113543	B	LOC_Os09g13040.1	9	7519040	7523188	C	1.07845	1.08923	0.990104
LOC_Os01g21710.1	1	11109804	11113543	B	LOC_Os09g12970.1	9	7470846	7483169	C	0.992049	2.33273	0.425273
LOC_Os05g10900.1	5	6046098	6048505	C	LOC_Os09g12840.1	9	7378520	7380640	C	0.590928	2.81	0.210295
LOC_Os05g15230.1	5	8640173	8642246	C	LOC_Os09g13470.1	9	7797868	7800142	C	0.812175	1.07018	0.758911
LOC_Os05g15230.1	5	8640173	8642246	C	LOC_Os09g08160.1	9	4227428	4229778	B	0.831717	0.94365	0.881383
LOC_Os06g33350.1	6	19427543	19431023	B	LOC_Os08g25030.1	8	15196859	15198349	D	0.746926	0.981175	0.761256
LOC_Os06g33350.1	6	19427543	19431023	B	LOC_Os09g09550.1	9	5156336	5158006	B	0.902271	1.25545	0.718686
LOC_Os08g26710.1	8	16245952	16247737	C	LOC_Os08g26220.1	8	15972793	15977476	D	0.528389	1.29197	0.40898
LOC_Os08g26710.1	8	16245952	16247737	C	LOC_Os09g13470.1	9	7797868	7800142	C	0.563893	1.38978	0.405744
LOC_Os09g09550.1	9	5156336	5158006	B	LOC_Os09g12840.1	9	7378520	7380640	C	0.840216	1.2849	0.653915
LOC_Os12g29620.1	12	17668569	17670103	D	LOC_Os08g25030.1	8	15196859	15198349	D	0.423032	0.512655	0.825178
LOC_Os12g29620.1	12	17668569	17670103	D	LOC_Os09g13410.1	9	7753372	7755498	C	0.821121	0.924538	0.888142
LOC_Os12g29620.1	12	17668569	17670103	D	LOC_Os09g13470.1	9	7797868	7800142	C	0.853401	0.869027	0.982019
LOC_Os12g29620.1	12	17668569	17670103	D	LOC_Os08g25030.1	8	15196859	15198349	D	0.423032	0.512655	0.825178
5.3 Information of tandemly duplicated DUF247 gene pairs
Gene ID	Chr	Coordinates		Group	Gene ID	Chr	Coordinates		Group	Ka	Ks	Ka/Ks
LOC_Os12g32880.1	12	19871286	19872566	A	LOC_Os12g32900.1	12	19879631	19880914	A	0.314473	0.690639	0.455336
LOC_Os08g26220.1	8	15972793	15977476	D	LOC_Os08g26710.1	8	16245952	16247737	C	0.528389	1.29197	0.40898
LOC_Os09g09550.1	9	5156336	5158006	B	LOC_Os09g12840.1	9	7378520	7380640	C	0.840216	1.2849	0.653915
