# Supplementary material for: Genome-wide characterization and analysis of rice DUF247 gene family
Source: BMC Genomics. 2024 Jun 18;25:613. doi: 10.1186/s12864-024-10515-8 (PMC11184719; doi:10.1186/s12864-024-10515-8)
Supplement: Supplementary file 7 — Supplementary Material 7 [file 12864_2024_10515_MOESM7_ESM.xlsx]

## Sheet: japonica rice-Brachypodium
Supplementary Table 7 One-to-one orthologous relationships between japonica rice and other two plant species
OsDUF247 Gene ID	BdDUF247 Gene ID	Ka	Ks	Ka/Ks	E-value	Selection pressure
LOC_Os03g19700.1	Bradi1g64300.1	0.131061	0.354459	0.36975	3e-60	purifying
LOC_Os04g42650.1	Bradi5g15040.1	0.0943742	0.357069	0.264302	1e-48	purifying
LOC_Os04g55370.1	Bradi5g23930.2	0.403544	1.9685	0.205001	7e-22	purifying
LOC_Os05g03972.1	Bradi2g38426.1	0.82578	0.967325	0.853674	7e-25	purifying
LOC_Os06g06550.1	Bradi1g48620.1	0.310461	0.475157	0.653385	5e-145	purifying
LOC_Os06g08120.1	Bradi1g47730.1	0.159302	0.423253	0.376376	2e-130	purifying
LOC_Os08g02710.1	Bradi3g14020.1	0.462871	1.4444	0.320459	5e-89	purifying
LOC_Os08g07040.1	Bradi3g16020.1	0.269345	0.565507	0.476288	3e-125	purifying
LOC_Os08g26710.1	Bradi3g22070.1	0.568037	1.13558	0.500217	1e-36	purifying
LOC_Os08g42570.1	Bradi3g41560.2	0.211455	0.600343	0.352223	3e-19	purifying
LOC_Os11g33394.1	Bradi4g16970.1	0.404649	1.12594	0.359387	6e-142	purifying
LOC_Os12g29620.1	Bradi4g07410.1	0.326222	0.592775	0.550329	3e-132	purifying

## Sheet: japonica rice-Sorghum
Supplementary Table 7 One-to-one orthologous relationships between japonica rice and other two plant species.
OsDUF247 Gene ID	SbDUF247 Gene ID	Ka	Ks	Ka/Ks	E-value	Selection pressure
LOC_Os01g19610.1	Sobic.009G030701.1	0.675142	0.494296	1.36587	9e-61	positive
LOC_Os02g15430.1	Sobic.004G112400.1	0.492988	1.01932	0.483643	3e-62	purifying
LOC_Os03g19700.1	Sobic.001G393600.1	0.10634	0.322018	0.330231	1e-62	purifying
LOC_Os04g42650.1	Sobic.006G139600.1	0.0811954	0.2845	0.285397	1e-169	purifying
LOC_Os04g55370.1	Sobic.006G239500.1	0.171083	0.847578	0.201849	1e-171	purifying
LOC_Os05g03972.1	Sobic.009G030701.1	0.757848	0.686197	1.10442	2e-37	positive
LOC_Os06g06550.1	Sobic.010G047600.1	0.333014	0.422408	0.78837	5e-133	purifying
LOC_Os08g02710.1	Sobic.007G023900.1	0.532247	1.84996	0.287708	5e-89	purifying
LOC_Os08g07040.1	Sobic.007G054900.1	0.24789	0.4063	0.610116	2e-83	purifying
LOC_Os08g26710.1	Sobic.007G110300.1	0.597531	0.965566	0.61884	1e-40	purifying
LOC_Os08g42570.1	Sobic.007G188500.1	0.191426	0.353656	0.541278	7e-29	purifying
LOC_Os11g33394.1	Sobic.005G141000.1	0.491854	1.21739	0.404022	2e-108	purifying
LOC_Os12g29620.1	Sobic.008G096500.1	0.336766	0.586662	0.574037	7e-149	purifying
