# Supplementary material for: Genome-wide characterization and analysis of rice DUF247 gene family
Source: BMC Genomics. 2024 Jun 18;25:613. doi: 10.1186/s12864-024-10515-8 (PMC11184719; doi:10.1186/s12864-024-10515-8)
Supplement: Supplementary file 8 — Supplementary Material 8 [file 12864_2024_10515_MOESM8_ESM.xls]

## Sheet: Sheet1
No.	Genes (Group)	Chr	Position (kb)	Expression value
				RL	Stem	YP	LP	Stamen	Endosperm	GA3ST
1*	LOC_Os01g19610 (A)	1	11113543 - 11109804	233	94	73	973	81	98	255
2*	LOC_Os01g21650 (A)	1	12133198 - 12129594	71	13	18	4	121	307	148
3*	LOC_Os01g21670 (A)*	1	12161768 - 12157455	71	13	18	4	121	307	148
4	LOC_Os01g21710 (A)	1	12184857 - 12186827	20	2	13	9	2	2	7
5	LOC_Os01g38120 (A)	1	21349674 - 21348036	39	5	29	10	56	5	34
6	LOC_Os01g38190 (A)	1	21393771 - 21392229	132	16	41	53	98	14	33
7	LOC_Os01g38380 (B)	1	21556757 - 21555564	36	31	22	18	14	31	6
8	LOC_Os01g38430 (B)	1	21605345 - 21603411	31	14	74	41	57	54	44
9	LOC_Os02g15430 (A)	2	8644850 - 8640326	9	2	5	1	15	1	8
10	LOC_Os02g15500 (A)	2	8679389 - 8680782	10	1	2	0	1	2	1
11*	LOC_Os03g06730 (B)	3	3424904 - 3426962	107	36	27	203	9	79	95
12*	LOC_Os03g19700 (A)*	3	11083185 - 11081554	206	10	13	112	740	23	181
13	LOC_Os03g39520 (B)	3	21953062 - 21950474	15	4	16	2	5	4	1
14	LOC_Os04g42650 (D)	4	25234689 - 25232433	89	118	157	16	10	107	93
15	LOC_Os04g55370 (C)	4	32942283 - 32940861	13	17	38	3	722	60	1
16	LOC_Os04g55390 (C)	4	32950063 - 32948458	28	16	9	11	23	12	1
17	LOC_Os05g03972 (B)	5	1791282 - 1785136	28	5	6	8	14	4	3
18	LOC_Os05g04020 (B)	5	1811095 - 1804182	83	20	6	3	54	17	84
19*	LOC_Os05g04060 (B)*	5	1830051 - 1828267	204	80	206	150	221	167	129
20	LOC_Os05g10900 (C)	5	6046098 - 6048505	21	20	13	13	20	1	8
21	LOC_Os05g10920 (D)	5	6060278 - 6057365	7	1	54	1	10	16	9
22	LOC_Os05g15230 (A)	5	8640173 - 8642246	44	37	61	9	17	26	21
23*	LOC_Os06g06550 (B)	6	3077781 - 3074186	133	149	94	24	292	159	152
24	LOC_Os06g08120 (B)	6	3941687 - 3943447	29	31	37	7	22	13	27
25*	LOC_Os06g08760 (D)	6	4385110 - 4384883	325	126	111	121	108	149	299
26	LOC_Os06g33350 (A)	6	19431023 - 19427543	23	5	8	3	6	9	4
27	LOC_Os06g35860 (D)	6	20924536 - 20927118	13	3	4	4	11	16	3
28	LOC_Os07g47520 (D)	7	28417741 - 28418741	15	26	17	3	5	9	2
29	LOC_Os08g02710 (B)	8	1135713 - 1131556	40	11	16	8	32	29	6
30	LOC_Os08g02730 (B)	8	1148943 - 1150555	39	14	27	5	41	11	5
31	LOC_Os08g02750 (D)	8	1154880 - 1156428	76	8	17	22	48	18	30
32	LOC_Os08g02820 (B)	8	1184044 - 1182731	64	89	28	51	70	15	72
33	LOC_Os08g04530 (D)	8	2238581 - 2239655	47	47	32	17	67	33	67
34	LOC_Os08g07040 (B)	8	3944796 - 3941121	47	22	51	37	74	54	54
35	LOC_Os08g07050 (B)	8	3946485 - 3945931	29	31	37	7	22	13	27
36	LOC_Os08g25030 (D)	8	15196859 - 15198349	47	47	32	17	67	33	67
37	LOC_Os08g26220 (D)	8	15972793 - 15977476	0	0	0	0	0	0	0
38	LOC_Os08g26710 (C)	8	16245952 - 16247737	52	8	22	14	8	42	22
39*	LOC_Os08g26820 (C)*	8	16310159 - 16307672	483	90	46	717	21	19	167
40*	LOC_Os08g26840 (C)*	8	16322157 - 16319937	483	90	46	717	21	19	167
41*	LOC_Os08g26850 (C)*	8	16333677 - 16331761	388	603	77	490	19	124	490
42	LOC_Os08g30520 (C)	8	18776758 - 18778781	106	63	67	17	13	12	92
43*	LOC_Os08g42570 (A)	8	26904987 - 26906611	139	281	136	144	143	163	93
44	LOC_Os09g08160 (B)	9	4227428 - 4229778	106	66	4	76	3	3	32
45	LOC_Os09g09550 (B)	9	5158006 - 5156336	8	1	14	1	77	9	4
46	LOC_Os09g12840 (C)	9	7380640 - 7378520	22	11	45	14	25	6	13
47	LOC_Os09g12970 (C)	9	7470846 - 7483169	19	9	63	8	75	22	12
48	LOC_Os09g13040 (C)	9	7519040 - 7523188	19	9	63	8	75	22	12
49	LOC_Os09g13250 (D)	9	7644314 - 7644945	44	3	12	2	2	9	4
50*	LOC_Os09g13410 (C)*	9	7753372 - 7755498	85	769	58	49	144	3	71
51*	LOC_Os09g13470 (C)	9	7797868 - 7800142	11	201	6	58	32	5	5
52	LOC_Os09g36870 (A)	9	21267742 - 21266324	128	14	64	33	241	27	80
53	LOC_Os10g31170 (C)	10	16323423 - 16327210	51	12	38	2	11	35	34
54	LOC_Os10g31240 (C)	10	16383354 - 16386793	58	22	48	48	23	40	51
55	LOC_Os11g33394 (D)	11	19756548 - 19762720	36	9	25	66	34	19	13
56	LOC_Os11g33430 (D)	11	19815131 - 19812518	23	3	13	3	10	6	3
57	LOC_Os11g33440 (D)	11	19810171 - 19808007	41	15	67	32	39	50	9
58	LOC_Os11g33450 (D)	11	19806822 - 19803005	28	2	16	7	5	4	2
59	LOC_Os11g33942 (D)	11	19839752 - 19838907	31	12	11	50	39	5	28
60	LOC_Os11g33950 (B)	11	19833246 - 19832642	42	16	31	8	5	17	27
61	LOC_Os11g33970 (D)	11	19858605 - 19870900	31	12	11	50	39	5	28
62	LOC_Os11g34090 (D)	11	19949633 - 19953349	34	2	17	1	5	2	4
63	LOC_Os12g13370 (D)	12	7468927 - 7468230	12	3	13	8	7	4	3
64	LOC_Os12g29620 (D)	12	17668569 - 17670103	15	9	18	10	9	5	14
65	LOC_Os12g29650 (D)	12	17682674 - 17680782	68	11	34	13	21	32	58
66	LOC_Os12g32880 (A)	12	19872566 - 19871286	27	22	40	7	9	32	26
67	LOC_Os12g32900 (A)	12	19880914 - 19879631	23	17	19	12	38	25	21
68	LOC_Os12g32920 (A)	12	19893264 - 19889417	18	20	20	3	5	2	2
69	PRR (B)	-	-	-	-	-	-	-	-	-
note: the gene numbers labled with * are the DUF247s which have a micrroarray hybridization signal vales of more than 200 in at least one tissue/organ in the microarray analysis. RL, root and leaf at three-leaf stage; stem, 5 days before heading; YP, young panicle at stage 5; LP,leaf,young panicle at stage 3;Stamen, one day before flowering;Endosperm,7 days after pollination;GA3ST,seedling,trefoi…

## Sheet: Sheet2
Supplementary Table 8: The expression profiles of DUF247 genes in different tissues and organs
Gene ID (group)	RL	Stem	YP	LP	Stamen	Endosperm	GA3ST
LOC_Os01g19610 (A)	233	94	73	973	81	98	255
LOC_Os01g21650 (A)	71	13	18	4	121	307	148
LOC_Os01g21670 (A)*	71	13	18	4	121	307	148
LOC_Os01g21710 (A)	20	2	13	9	2	2	7
LOC_Os01g38120 (A)	39	5	29	10	56	5	34
LOC_Os01g38190 (A)	132	16	41	53	98	14	33
LOC_Os01g38380 (B)	36	31	22	18	14	31	6
LOC_Os01g38430 (B)	31	14	74	41	57	54	44
LOC_Os02g15430 (A)	9	2	5	1	15	1	8
LOC_Os02g15500 (A)	10	1	2	0	1	2	1
LOC_Os03g06730 (B)	107	36	27	103	9	79	95
LOC_Os03g19700 (A)*	206	10	13	112	740	23	181
LOC_Os03g39520 (B)	15	4	16	2	5	4	1
LOC_Os04g42650 (D)	89	118	157	16	10	107	93
LOC_Os04g55370 (C)	13	17	38	3	722	60	1
LOC_Os04g55390 (C)	28	16	9	11	23	12	1
LOC_Os05g03972 (B)	28	5	6	8	14	4	3
LOC_Os05g04020 (B)	83	20	6	3	54	17	84
LOC_Os05g04060 (B)*	204	80	206	150	221	167	129
LOC_Os05g10900 (C)	21	20	13	13	20	1	8
LOC_Os05g10920 (D)	7	1	54	1	10	16	9
LOC_Os05g15230 (A)	44	37	61	9	17	26	21
LOC_Os06g06550 (B)	133	149	94	24	192	159	152
LOC_Os06g08120 (B)	29	31	37	7	22	13	27
LOC_Os06g08760 (D)	325	126	111	121	108	149	299
LOC_Os06g33350 (A)	23	5	8	3	6	9	4
LOC_Os06g35860 (D)	13	3	4	4	11	16	3
LOC_Os07g47520 (D)	15	26	17	3	5	9	2
LOC_Os08g02710 (B)	40	11	16	8	32	29	6
LOC_Os08g02730 (B)	39	14	27	5	41	11	5
LOC_Os08g02750 (D)	76	8	17	22	48	18	30
LOC_Os08g02820 (B)	64	89	28	51	70	15	72
LOC_Os08g04530 (D)	47	47	32	17	67	33	67
LOC_Os08g07040 (B)	47	22	51	37	74	54	54
LOC_Os08g07050 (B)	29	31	37	7	22	13	27
LOC_Os08g25030 (D)	47	47	32	17	67	33	67
LOC_Os08g26220 (D)	0	0	0	0	0	0	0
LOC_Os08g26710 (C)	52	8	22	14	8	42	22
LOC_Os08g26820 (C)*	483	90	46	717	21	19	167
LOC_Os08g26840 (C)*	483	90	46	717	21	19	167
LOC_Os08g26850 (C)*	388	603	77	490	19	124	490
LOC_Os08g30520 (C)	106	63	67	17	13	12	92
LOC_Os08g42570 (A)	139	181	136	144	143	163	93
LOC_Os09g08160 (B)	106	66	4	76	3	3	32
LOC_Os09g09550 (B)	8	1	14	1	77	9	4
LOC_Os09g12840 (C)	22	11	45	14	25	6	13
LOC_Os09g12970 (C)	19	9	63	8	75	22	12
LOC_Os09g13040 (C)	19	9	63	8	75	22	12
LOC_Os09g13250 (D)	44	3	12	2	2	9	4
LOC_Os09g13410 (C)*	85	769	58	49	144	3	71
LOC_Os09g13470 (C)	11	190	6	58	32	5	5
LOC_Os09g36870 (A)	128	14	64	33	241	27	80
LOC_Os10g31170 (C)	51	12	38	2	11	35	34
LOC_Os10g31240 (C)	58	22	48	48	23	40	51
LOC_Os11g33394 (D)	36	9	25	66	34	19	13
LOC_Os11g33430 (D)	23	3	13	3	10	6	3
LOC_Os11g33440 (D)	41	15	67	32	39	50	9
LOC_Os11g33450 (D)	28	2	16	7	5	4	2
LOC_Os11g33942 (D)	31	12	11	50	39	5	28
LOC_Os11g33950 (B)	42	16	31	8	5	17	27
LOC_Os11g33970 (D)	31	12	11	50	39	5	28
LOC_Os11g34090 (D)	34	2	17	1	5	2	4
LOC_Os12g13370 (D)	12	3	13	8	7	4	3
LOC_Os12g29620 (D)	15	9	18	10	9	5	14
LOC_Os12g29650 (D)	68	11	34	13	21	32	58
LOC_Os12g32880 (A)	27	22	40	7	9	32	26
LOC_Os12g32900 (A)	23	17	19	12	38	25	21
LOC_Os12g32920 (A)	18	20	20	3	5	2	2
