# Supplementary material for: Genome-wide characterization and analysis of rice DUF247 gene family
Source: BMC Genomics. 2024 Jun 18;25:613. doi: 10.1186/s12864-024-10515-8 (PMC11184719; doi:10.1186/s12864-024-10515-8)
Supplement: Supplementary file 9 — Supplementary Material 9 [file 12864_2024_10515_MOESM9_ESM.xlsx]

## Sheet: Sheet1
Supplementary Table 9: The detailed information of expression profiles of detected DUF247 genes under normal, salt stress, drought, GA, and paclobutrazol (PB) treatment
Gene ID	CK 1h	CK 2h	CK 5h	CK 10h	CK 24h	300mM NaCl 1h	300mM NaCl 2h	300mM NaCl 5h	300mM NaCl 10h	300mM NaCl 25h	CK drought1	CK drought 2	Drought 2	Drought 1	PB 3	PB 2	PB 1	GA 3	GA 2	GA 1	CK 3#	CK 2#	CK 1#
LOC_Os01g19610 (B)	15.0387	6.48912	12.3345	26.9193	7.25129	15.1052	13.6173	22.3521	12.2557	20.2054	7.41828	10.1968	15.2101	14.1841	12.1277	11.4905	7.31801	13.1367	19.369	17.3348	11.7878	11.005	12.4318
LOC_Os01g21650 (A)	0.0272359	0.0215647	0.0219967	0	0	0	0.0243984	0.0552699	0.0226763	0.0283393	0	0	0	0	0	0	0	0	0	0	0	0	0
LOC_Os01g21670 (A)*	0	0.0329037	0.0167814	0	0	0	0	0.0210829	0.0172999	0	0	0	0.0507324	0	0	0	0	0	0	0	0	0	0
LOC_Os01g38190 (A)	0	0.0227521	0	0	0	0	0	0	0	0	0.268887	0.0484106	0.912055	1.48832	0	0	0	0	0	0	0	0	0
LOC_Os01g38380 (B)	0	0	0	0	0	0	0	0	0	0	0	0	0	0	0	0	0	0	0	0	0	0	0
LOC_Os02g15500 (A)	0	0	0	0	0	0	0	0	0	0	0.177363	0.159663	0	0.074373	0.355963	0.247108	1.20809	0	0.0479507	0	0.750258	2.17833	1.05742
LOC_Os03g06730 (B)	13.6183	24.66	13.7884	12.9834	9.16224	13.1713	42.3939	13.7141	16.2761	15.7812	7.29577	5.22542	11.2515	10.5225	3.13116	4.46643	4.72659	4.77186	2.79591	2.84976	3.5463	4.31525	4.40407
LOC_Os03g19700 (A)*	2.10572	0.907492	1.70065	1.65491	1.46489	3.21037	1.69531	3.21837	1.39811	2.13555	0	0.0898105	0	0.0627524	0	0	0.0407195	1.74807	1.6585	1.92517	4.91117	2.37302	1.70084
LOC_Os04g42650 (D)	0.0183569	0.0436036	0.0593028	0.0747362	0.0560478	0.0863658	0.0164444	0.130381	0.0774148	0.0764023	0	0	0	0	0	0.372066	0	0	0.194957	0	0	0	0
LOC_Os05g03972 (B)	1.33697	0.959339	0.91107	1.44585	1.40322	1.07459	0.767264	1.62765	1.7045	1.01512	0.0362388	0	0.0472773	0	0	0.488865	1.01969	0	0	0	0	0	0
LOC_Os05g04060 (B)*	0.221331	0.140196	0.143004	0.0901103	0.225258	0.208264	0.0793087	0.224574	0.313272	0.115149	0	0	0	0	0	0	0	0	0	0	0	0	0
LOC_Os05g10920 (D)	0.161645	0.927904	0.261101	0.0959737	1.06934	0.101402	0.506815	0.0820067	0.235522	0.0840971	0.756325	0.998576	0.394682	0.412292	0	0	0	0	0	0	0	0	0
LOC_Os05g15230 (A)	0.0265938	0.0842253	0	0.0541355	0.162394	0.0250238	0.0952925	0.0539668	0.0442833	0.0553424	0.149309	0	0	0	0	0	0.446886	0	0	0	0	0	0
LOC_Os06g06550 (B)	6.42446	8.10194	4.97733	11.5689	6.65679	7.38551	6.302	8.22933	6.70656	6.07978	0	0	0	0	3.32799	1.18165	1.55531	1.0267	1.10301	2.40551	2.01659	1.46579	2.96116
LOC_Os06g08120 (B)	1.68612	0.277762	0.67222	2.30835	0.91955	1.36054	0.703436	1.13071	1.20355	0.815182	0	0	0	0	1.0941	0.280437	0.288133	0	0	0	0.73731	0.58838	0.573109
LOC_Os06g33350 (B)	0	0	0	0	0	0	0	0	0	0	0	0	0.0726659	0	0	0	0	0	0	0	0	0	0
LOC_Os08g02730 (B)	0	0	0	0.0252618	0	0.0700626	0	0.0251831	0.0206644	0	0	0	0	0	0	0	0	0	0	0	0	0	0
LOC_Os08g07040 (B)	0	0	0	0.0199402	0	0	0.01755	0	0	0	0	0.0330061	0	0	0	0	0	0	0	0	0	0	0
LOC_Os08g26220 (D)*	3.14648	0.36469	2.12062	8.39143	0.543198	4.58621	1.724	5.30553	3.29713	2.8977	0	0	0.0644727	0	7.60591	7.30409	10.0249	5.50749	7.1789	3.69508	5.23839	5.00707	6.014
LOC_Os08g26710 (C)	0	0	0	0	0	0	0	0	0	0	0.122331	0.110123	19.7896	16.3124	0	0	0	0	0	0	0	0	0
LOC_Os08g26820 (C)	2.27222	3.86612	4.55528	2.24711	1.16447	2.86593	5.68782	3.30292	4.13249	2.86731	0.965121	1.19461	6.57094	6.71551	0.693314	0.878874	1.20299	0	0.146688	1.18884	0.908622	1.59303	2.75826
LOC_Os08g26840 (C)*	1.91752	3.27127	6.1738	3.51339	3.82844	3.59003	5.89699	3.20925	3.79954	2.58547	5.73449	4.02985	6.27458	7.16733	1.92459	0.462446	0.0301012	3.42253	0.35989	2.76731	1.6916	1.06079	0.539538
LOC_Os08g26850 (C)*	2.43628	5.2919	3.43028	1.93109	4.87123	2.55618	8.63324	3.04074	2.81824	4.68858	1.21049	0.835427	1.00017	1.42125	3.75582	3.90247	3.91423	0	1.04685	0.194702	1.06041	2.24261	1.07936
LOC_Os08g30520 (C)	0.08759	0.0693516	0.0530556	0.178302	0.11143	0.103024	0.137313	0.222183	0.145853	0.205062	3.40145	2.32417	0.0534644	0.103107	0	0	0	0	0	0	0.438824	0	0
LOC_Os09g08160 (B)	1.56904	1.34444	2.69066	2.07829	1.61823	1.63821	1.65588	2.70335	1.80743	2.0128	0.28158	0.28969	3.14871	2.17593	1.24807	1.6769	0.786986	0.578124	1.07625	1.35873	2.54494	1.22602	1.33688
LOC_Os09g12970 (C)	0.136373	0.277655	0.157343	0.198291	0.0991378	0.219981	0.436304	0.118604	0.145983	0.162169	0	0	0	0	0	0.0607664	0	0	0	0	0	0.163342	0
LOC_Os09g13410 (C)*	0.471905	0.786616	1.64487	0.910071	0.480278	0.911461	1.20147	0.957637	1.30278	0.516867	0.0464823	0	0.303205	0.116948	0.232814	0	0	0.459376	0.301526	0.971786	0.815155	0.125107	0.678871
LOC_Os09g13470 (C)	0.885324	4.24433	5.38068	1.69531	0.519729	0.697789	6.49288	1.70166	3.8889	0.414535	0.278331	0.536901	3.26819	2.1467	0.539033	0.518112	0.405258	0	0.13433	0.13324	0.161291	0.371371	0.638068
LOC_Os10g31240 (C)	0.173267	0.114324	0.186583	0.0881777	0.470244	0.163038	0.103477	0.175806	0.0480867	0.240383	0.0540438	0	0.141011	0.067986	0	0	0	0	0	0	0	0	0
LOC_Os11g33394 (D)	0.278956	0.711035	2.17598	1.30188	0.553948	0.512157	1.74838	1.0769	2.10722	0.39644	16.9432	7.0494	52.1898	58.0747	4.90091	2.59416	3.70073	0	3.05635	1.96556	1.63861	2.78897	3.22559
LOC_Os11g33430 (D)	0	0	0	0	0	0	0	0	0	0	0	0	0	0	0	0	0	0	0	0	0	0	0
LOC_Os11g33970 (D)	0.336254	1.05692	2.33777	1.43744	1.16327	0.950376	1.2663	1.43367	2.41013	0.349956	2.43428	1.22075	0.982319	0.819617	4.64972	1.61703	4.22836	8.62524	4.89738	4.49439	7.37596	9.33962	9.68951
LOC_Os11g34090 (D)	0.133988	0.0848707	0.173142	0.109101	0.136365	0.277371	0.312074	0.0815706	0.356981	0.195183	0.050151	0	0	0	0	0	1.02349	0	0	0	0	0	0
